# Supplementary material for: Protocol for Increasing the Sensitivity of MS-Based Protein Detection in Human Chorionic Villi
Source: Curr Issues Mol Biol. 2022 May 9;44(5):2069–88. doi: 10.3390/cimb44050140 (PMC9164042; doi:10.3390/cimb44050140)
Supplement: Supplementary file 1 [file cimb-44-00140-s001.zip]

Archive with 13 entries (11 files):
- Figures Supl/
- Figures Supl/Figure_S1.jpg
- Figures Supl/Figure_S2.jpg
- Figures Supl/Figure_S3.jpg
- Figures Supl/Figure_S4.jpg
- Supporting_Information_In-Solution_protocol.pdf
- Tables Supl/
- Tables Supl/Legend_for_Table_S3.txt
- Tables Supl/Table_S1.xlsx
- Tables Supl/Table_S2.xlsx
- Tables Supl/Table_S3.xlsx
- Tables Supl/Table_S4.xlsx
- Tables Supl/Table_S5.xlsx
