# Supplementary material for: Protocol for Increasing the Sensitivity of MS-Based Protein Detection in Human Chorionic Villi
Source: Curr Issues Mol Biol. 2022 May 9;44(5):2069–88. doi: 10.3390/cimb44050140 (PMC9164042; doi:10.3390/cimb44050140)
Supplement: Supplementary file 1 [file cimb-44-00140-s001.zip › Tables Supl/Legend_for_Table_S3.txt]

NSAF values for the reliably quantified proteins were centered and arranged in the ascending order for each human chorionic villus dataset. 
The ascending series of NSAF values were divided into quartiles.

NSAF — normalized spectral abundance factor value
Accession — The UniProt accession ID (https://www.uniprot.org, accessed on 8 May 2022)
Mean_NSAF — Mean NSAF value for protein, within the dataset
FC_NSAF_dataset — Fold change of NSAF value for protein, within the dataset*
CV_NSAF_dataset — The coefficient of variation of NSAF value for protein, within the dataset**
C_NSAF_dataset — Centered NSAF value for protein, within the dataset
First quartile's threshold — Upper threshold of the first quartile of NSAF value ​​for proteins, within the dataset

Third quartile's threshold — lower threshold of the third quartile of NSAF value for proteins, within the dataset
Occurrence category — Protein occurrence category***

* Fold change (FC) was calculated as the relation between the highest and lowest value of NSAF.
** The coefficient of variation (CV) was calculated as the relation between standard deviation and mean NSAF values. 
*** Proteins with NSAF values from first quartile (NSAF ≤ -0.021 ± 0.003, mean threshold ± standard deviation, n = 6) were taken as low-abundance proteins (LOW); 
proteins with NSAF values from the second and third quartile were assigned to medium-occurrence proteins category (MEDIUM); 
proteins with NSAF values from the fourth quartile (NSAF ≥ -0.001 ± 0.007, mean threshold ± standard deviation, n = 6) were taken as high-occurrence proteins (HIGH).
