# Supplementary material for: Protocol for Increasing the Sensitivity of MS-Based Protein Detection in Human Chorionic Villi
Source: Curr Issues Mol Biol. 2022 May 9;44(5):2069–88. doi: 10.3390/cimb44050140 (PMC9164042; doi:10.3390/cimb44050140)
Supplement: Supplementary file 1 [file cimb-44-00140-s001.zip › Tables Supl/Table_S1.xlsx]

## Sheet: allData
Table S1. Report about the proteins of human chorionic villi samples obtained after elective or missed abortion using different sample preparation protocols (Datasets 1, 4 — 2% SDS-based solubilization combined with the 1DE-gel concentration and in-gel digestion; Datasets 2, 5 — 4% SDS-based solubilization combined with the 1DE-gel concentration and in-gel digestion; Datasets 3, 6 — urea-thiourea…
##	Accession	Protein Inference	Description	Gene name	Chromosome	Sequence Coverage	Observable Coverage	#Validated Peptides	PSMs (Validated Spectra)	Spectrum Counting emPAI [%]	Spectrum Counting NSAF [%]	MW [kDa]	Score	Confidence [%]	Validation	Dataset	Sample	Replicate	Physiological origin of sample; type of abortion (elective or missed)
1	P02768	Single Protein	Serum albumin (ALBU_HUMAN)	ALB	4	77.99671593	91.95402299	116	1833	23.97988079	0.181413625	69.32149566	100	100	Confident	1	1	1	elective
2	P35579	Single Protein	Myosin-9 (MYH9_HUMAN)	MYH9	22	36.02040816	95	62	87	0.54739948	0.003458531	226.3915913	100	100	Confident	1	1	1	elective
3	P12111	Related Proteins	Collagen alpha-3(VI) chain (CO6A3_HUMAN)	COL6A3	2	20.8687441	70.34938621	55	66	0.49296846	0.001629328	343.4567718	100	100	Confident	1	1	1	elective
4	P35580	Related Proteins	Myosin-10 (MYH10_HUMAN)	MYH10	17	32.74291498	93.77530364	51	63	0.430499811	0.002536393	228.8579535	100	100	Confident	1	1	1	elective
5	P05787	Related Proteins	Keratin, type II cytoskeletal 8 (K2C8_HUMAN)	KRT8	12	66.873706	83.22981366	47	374	4.424690937	0.114408711	53.67113302	100	100	Confident	1	1	1	elective
6	O43707	Single Protein	Alpha-actinin-4 (ACTN4_HUMAN)	ACTN4	CHR_HG26_PATCH	54.22612514	83.09549945	46	95	1.768902684	0.012820812	104.7884737	100	100	Confident	1	1	1	elective
7	P02787	Single Protein	Serotransferrin (TRFE_HUMAN)	TF	3	57.59312321	88.10888252	43	221	2.447466066	0.054815191	77.01362997	100	100	Confident	1	1	1	elective
8	Q00610	Related Proteins	Clathrin heavy chain 1 (CLH1_HUMAN)	CLTC	17	30.68656716	69.07462687	39	58	0.690714103	0.005106877	191.4925241	100	100	Confident	1	1	1	elective
9	P30101	Single Protein	Protein disulfide-isomerase A3 (PDIA3_HUMAN)	PDIA3	15	71.28712871	84.55445545	39	228	2.606972715	0.067734692	56.74674746	100	100	Confident	1	1	1	elective
10	P14625	Single Protein	Endoplasmin (ENPL_HUMAN)	HSP90B1	12	50.4358655	85.18057285	36	153	1.069138081	0.031296346	92.41134411	100	100	Confident	1	1	1	elective
11	P60709	Single Protein	Actin, cytoplasmic 1 (ACTB_HUMAN)	ACTB	7	64	64.53333333	35	257	7.829699955	0.029917725	41.70973014	100	100	Confident	1	1	1	elective
12	P63261	Single Protein	Actin, cytoplasmic 2 (ACTG_HUMAN)	ACTG1	17	64	64.53333333	35	257	7.829699955	0.029917725	41.76579274	100	100	Confident	1	1	1	elective
13	P04264	Single Protein	Keratin, type II cytoskeletal 1 (K2C1_HUMAN)	KRT1	12	47.20496894	65.2173913	35	240	2.390806682	0.072598232	65.99900087	100	100	Confident	1	1	1	elective
14	P08727	Single Protein	Keratin, type I cytoskeletal 19 (K1C19_HUMAN)	KRT19	17	67.25	86.75	33	146	4.216645252	0.043678646	44.07912213	100	100	Confident	1	1	1	elective
15	P07237	Single Protein	Protein disulfide-isomerase (PDIA1_HUMAN)	P4HB	17	60.23622047	82.48031496	33	172	2.406105256	0.046012513	57.08067327	100	100	Confident	1	1	1	elective
16	P11021	Single Protein	78 kDa glucose-regulated protein (GRP78_HUMAN)	HSPA5	9	48.92966361	82.56880734	32	173	1.332470136	0.040153826	72.28843632	100	100	Confident	1	1	1	elective
17	P05783	Single Protein	Keratin, type I cytoskeletal 18 (K1C18_HUMAN)	KRT18	12	66.97674419	68.37209302	32	218	2.72759372	0.114146354	48.02853582	100	100	Confident	1	1	1	elective
18	P13645	Single Protein	Keratin, type I cytoskeletal 10 (K1C10_HUMAN)	KRT10	17	40.4109589	58.73287671	32	161	3.641588834	0.06851276	58.79169362	100	100	Confident	1	1	1	elective
19	P12111	Related Proteins	Collagen alpha-3(VI) chain (CO6A3_HUMAN)	COL6A3	2	11.64620711	70.34938621	31	39	0.253433408	0.001679784	343.4567718	100	100	Confident	1	1	1	elective
20	P35908	Single Protein	Keratin, type II cytoskeletal 2 epidermal (K22E_HUMAN)	KRT2	12	55.8685446	68.85758998	30	130	1.848035868	0.027931351	65.39321717	100	100	Confident	1	1	1	elective
21	P02545	Related Proteins	Prelamin-A/C (LMNA_HUMAN)	LMNA	1	45.48192771	86.59638554	30	108	0.930697729	0.02535404	74.09470819	100	100	Confident	1	1	1	elective
22	P08670	Single Protein	Vimentin (VIME_HUMAN)	VIM	10	57.29613734	92.70386266	28	132	1.782559402	0.044794566	53.61907865	100	100	Confident	1	1	1	elective
23	P15311	Single Protein	Ezrin (EZRI_HUMAN)	EZR	6	45.221843	87.20136519	28	74	0.905460718	0.023488938	69.36973778	100	100	Confident	1	1	1	elective
24	P12814	Related Proteins	Alpha-actinin-1 (ACTN1_HUMAN)	ACTN1	14	34.52914798	84.19282511	28	49	0.870013149	0.006328277	102.9926326	100	100	Confident	1	1	1	elective
25	P02545	Related Proteins	Prelamin-A/C (LMNA_HUMAN)	LMNA	1	45.3313253	86.59638554	28	87	0.847849797	0.008630118	74.09470819	100	100	Confident	1	1	1	elective
26	P08729	Single Protein	Keratin, type II cytoskeletal 7 (K2C7_HUMAN)	KRT7	12	59.2750533	78.46481876	27	135	1.818382931	0.042708277	51.35430757	100	100	Confident	1	1	1	elective
27	P21980	Single Protein	Protein-glutamine gamma-glutamyltransferase 2 (TGM2_HUMAN)	TGM2	20	41.63027656	60.11644833	27	97	1.400389344	0.039130934	77.2796692	100	100	Confident	1	1	1	elective
28	P11142	Single Protein	Heat shock cognate 71 kDa protein (HSP7C_HUMAN)	HSPA8	11	50.46439628	66.56346749	26	101	1.075263132	0.019084042	70.85422349	100	100	Confident	1	1	1	elective
29	P07942	Single Protein	Laminin subunit beta-1 (LAMB1_HUMAN)	LAMB1	7	17.91713326	51.51175812	26	30	0.443807197	0.003327868	197.9085769	100	100	Confident	1	1	1	elective
30	Q14697	Single Protein	Neutral alpha-glucosidase AB (GANAB_HUMAN)	GANAB	11	29.87288136	54.66101695	26	48	1.022471232	0.011484512	106.8066475	100	100	Confident	1	1	1	elective
31	P02545	Related Proteins	Prelamin-A/C (LMNA_HUMAN)	LMNA	1	38.85542169	86.59638554	26	84	0.768556943	0.009792633	74.09470819	100	100	Confident	1	1	1	elective
32	P55072	Single Protein	Transitional endoplasmic reticulum ATPase (TERA_HUMAN)	VCP	9	38.2133995	77.6674938	25	49	0.788649529	0.012446063	89.26571926	100	100	Confident	1	1	1	elective
33	P08133	Single Protein	Annexin A6 (ANXA6_HUMAN)	ANXA6	5	43.09063893	88.2615156	25	70	0.895735652	0.018599449	75.82557669	100	100	Confident	1	1	1	elective
34	P11047	Single Protein	Laminin subunit gamma-1 (LAMC1_HUMAN)	LAMC1	1	18.58297079	61.77750155	24	32	0.395013188	0.005093387	177.4885496	100	100	Confident	1	1	1	elective
35	P07355	Related Proteins	Annexin A2 (ANXA2_HUMAN)	ANXA2	15	53.68731563	92.92035398	24	141	1.836809605	0.079974693	38.57981475	100	100	Confident	1	1	1	elective
36	P02538	Single Protein	Keratin, type II cytoskeletal 6A (K2C6A_HUMAN)	KRT6A	12	37.05673759	72.16312057	24	92	1.281439493	0.014321003	60.00827427	100	100	Confident	1	1	1	elective
37	P04843	Single Protein	Dolichyl-diphosphooligosaccharide--protein glycosyltransferase subunit 1 (RPN1_HUMAN)	RPN1	3	44.64579901	73.80560132	23	59	1.178889942	0.014308015	68.52680808	100	100	Confident	1	1	1	elective
38	P62736	Related Proteins	Actin, aortic smooth muscle (ACTA_HUMAN)	ACTA2	10	38.19628647	64.72148541	23	155	3.184288508	0.025050786	41.98180582	100	100	Confident	1	1	1	elective
39	Q9Y4L1	Single Protein	Hypoxia up-regulated protein 1 (HYOU1_HUMAN)	HYOU1	CHR_HG2217_PATCH	28.92892893	80.88088088	23	27	0.527566058	0.00436032	111.2662099	100	100	Confident	1	1	1	elective
40	P01009	Single Protein	Alpha-1-antitrypsin (A1AT_HUMAN)	SERPINA1	14	57.41626794	66.26794258	22	103	2.665241237	0.04824406	46.70701944	100	100	Confident	1	1	1	elective
41	P07900	Related Proteins	Heat shock protein HSP 90-alpha (HS90A_HUMAN)	HSP90AA1	14	31.69398907	81.96721311	22	58	0.591603415	0.015277853	84.60668133	100	100	Confident	1	1	1	elective
42	P35527	Single Protein	Keratin, type I cytoskeletal 9 (K1C9_HUMAN)	KRT9	17	41.73354735	48.79614767	22	93	1.700054616	0.055721757	62.02681468	100	100	Confident	1	1	1	elective
43	P13667	Single Protein	Protein disulfide-isomerase A4 (PDIA4_HUMAN)	PDIA4	7	40.93023256	87.59689922	22	48	0.814778099	0.0112891	72.88697343	100	100	Confident	1	1	1	elective
44	P11511	Single Protein	Aromatase (CP19A_HUMAN)	CYP19A1	15	43.73757455	81.31212724	22	69	1.432007513	0.038294285	57.84486776	100	100	Confident	1	1	1	elective
45	P01024	Single Protein	Complement C3 (CO3_HUMAN)	C3	19	17.13770295	79.55502105	21	54	0.291549665	0.005707259	187.0298753	100	100	Confident	1	1	1	elective
46	P02751	Related Proteins	Fibronectin (FINC_HUMAN)	FN1	2	13.87259011	49.41324392	21	27	0.3101422	0.001689329	262.4601019	100	100	Confident	1	1	1	elective
47	P02751	Related Proteins	Fibronectin (FINC_HUMAN)	FN1	2	13.24392288	49.41324392	21	27	0.3101422	0.001689329	262.4601019	100	100	Confident	1	1	1	elective
48	P02751	Related Proteins	Fibronectin (FINC_HUMAN)	FN1	2	13.74685666	49.41324392	21	28	0.3101422	0.002920098	262.4601019	100	100	Confident	1	1	1	elective
49	P04083	Single Protein	Annexin A1 (ANXA1_HUMAN)	ANXA1	9	63.00578035	93.06358382	21	107	1.630267992	0.058801956	38.68997913	100	100	Confident	1	1	1	elective
50	P02675	Single Protein	Fibrinogen beta chain (FIBB_HUMAN)	FGB	4	45.41751527	86.96537678	21	113	1.269510537	0.050740705	55.89226078	100	100	Confident	1	1	1	elective
51	P04259	Related Proteins	Keratin, type II cytoskeletal 6B (K2C6B_HUMAN)	KRT6B	12	30.67375887	72.16312057	21	82	1.057940603	0.013957074	60.03029098	100	100	Confident	1	1	1	elective
52	P01857	Single Protein	Immunoglobulin heavy constant gamma 1 (IGHG1_HUMAN)	IGHG1	14	53.33333333	59.39393939	21	129	3.757944314	0.113782371	36.08316701	100	100	Confident	1	1	1	elective
53	P08238	Single Protein	Heat shock protein HSP 90-beta (HS90B_HUMAN)	HSP90AB1	6	28.72928177	82.45856354	21	62	0.578022559	0.01509546	83.21210206	100	100	Confident	1	1	1	elective
54	Q9P2E9	Related Proteins	Ribosome-binding protein 1 (RRBP1_HUMAN)	RRBP1	20	16.5248227	90.92198582	20	25	0.224914362	0.003450488	152.3806757	100	100	Confident	1	1	1	elective
55	P49748	Related Proteins	Very long-chain specific acyl-CoA dehydrogenase, mitochondrial (ACADV_HUMAN)	ACADVL	17	41.06870229	79.69465649	20	58	0.895735652	0.020862051	70.34542813	100	100	Confident	1	1	1	elective
56	Q05707	Related Proteins	Collagen alpha-1(XIV) chain (COEA1_HUMAN)	COL14A1	8	13.41870824	54.34298441	20	27	0.359356391	0.00361541	193.3944786	100	100	Confident	1	1	1	elective
57	P05155	Related Proteins	Plasma protease C1 inhibitor (IC1_HUMAN)	SERPING1	11	47	64.2	20	64	1.848035868	0.022683236	55.11939393	100	100	Confident	1	1	1	elective
58	P12109	Single Protein	Collagen alpha-1(VI) chain (CO6A1_HUMAN)	COL6A1	21	22.56809339	70.03891051	20	32	0.525760047	0.007875664	108.4620112	100	100	Confident	1	1	1	elective
59	P13639	Single Protein	Elongation factor 2 (EF2_HUMAN)	EEF2	19	29.02097902	72.02797203	19	30	0.516884037	0.008640782	95.27694908	100	100	Confident	1	1	1	elective
60	P10809	Single Protein	60 kDa heat shock protein, mitochondrial (CH60_HUMAN)	HSPD1	2	45.37521815	74.17102967	19	54	0.82084917	0.018240219	61.01638174	100	100	Confident	1	1	1	elective
61	P06576	Single Protein	ATP synthase subunit beta, mitochondrial (ATPB_HUMAN)	ATP5B	12	50.66162571	76.93761815	19	79	1.398832919	0.032795008	56.52460585	100	100	Confident	1	1	1	elective
62	P46940	Single Protein	Ras GTPase-activating-like protein IQGAP1 (IQGA1_HUMAN)	IQGAP1	15	13.75980688	73.08388654	18	21	0.213702229	0.003125895	189.1337978	100	100	Confident	1	1	1	elective
63	P27797	Single Protein	Calreticulin (CALR_HUMAN)	CALR	19	42.92565947	59.95203837	18	71	1.511886432	0.053776376	48.1118246	100	100	Confident	1	1	1	elective
64	P08758	Single Protein	Annexin A5 (ANXA5_HUMAN)	ANXA5	4	62.5	84.375	18	75	1.748048481	0.050717522	35.91440095	100	100	Confident	1	1	1	elective
65	P02679	Related Proteins	Fibrinogen gamma chain (FIBG_HUMAN)	FGG	4	37.52759382	78.80794702	18	62	1.565020906	0.040291252	51.47886685	100	100	Confident	1	1	1	elective
66	P01859	Single Protein	Immunoglobulin heavy constant gamma 2 (IGHG2_HUMAN)	IGHG2	CHR_HSCHR14_3_CTG1	50.30674847	48.77300613	18	98	3.175318937	0.066771157	35.87775615	100	100	Confident	1	1	1	elective
67	Q02218	Related Proteins	2-oxoglutarate dehydrogenase, mitochondrial (ODO1_HUMAN)	OGDH	7	20.23460411	63.83186706	18	24	0.483981789	0.006017456	115.8613991	100	100	Confident	1	1	1	elective
68	Q03252	Single Protein	Lamin-B2 (LMNB2_HUMAN)	LMNB2	19	26.61290323	84.19354839	17	34	0.473386993	0.008458902	69.90569797	100	100	Confident	1	1	1	elective
69	P01860	Single Protein	Immunoglobulin heavy constant gamma 3 (IGHG3_HUMAN)	IGHG3	CHR_HSCHR14_3_CTG1	44.56233422	72.94429708	17	92	1.880444153	0.036317508	41.260361	100	100	Confident	1	1	1	elective
70	P25705	Related Proteins	ATP synthase subunit alpha, mitochondrial (ATPA_HUMAN)	ATP5A1	18	34.53887884	81.73598553	16	59	0.733029559	0.027488059	59.71359349	100	100	Confident	1	1	1	elective
71	P18206	Related Proteins	Vinculin (VINC_HUMAN)	VCL	10	16.04938272	83.06878307	16	19	0.296212056	0.00315956	123.7218125	100	100	Confident	1	1	1	elective
72	P14060	Single Protein	3 beta-hydroxysteroid dehydrogenase/Delta 5-->4-isomerase type 1 (3BHS1_HUMAN)	HSD3B1	1	44.50402145	63.27077748	16	61	1.511886432	0.04148043	42.2250124	100	100	Confident	1	1	1	elective
73	P17661	Single Protein	Desmin (DESM_HUMAN)	DES	2	33.82978723	88.5106383	16	62	0.762600326	0.017913723	53.50314985	100	100	Confident	1	1	1	elective
74	Q7KZF4	Single Protein	Staphylococcal nuclease domain-containing protein 1 (SND1_HUMAN)	SND1	7	21.53846154	81.97802198	16	20	0.366448349	0.005657306	101.9335095	100	100	Confident	1	1	1	elective
75	Q07065	Single Protein	Cytoskeleton-associated protein 4 (CKAP4_HUMAN)	CKAP4	12	36.87707641	85.3820598	16	41	0.623776739	0.018254198	65.98273175	100	100	Confident	1	1	1	elective
76	P21333	Related Proteins	Filamin-A (FLNA_HUMAN)	FLNA	X	7.517944843	61.73026067	16	17	0.165172005	0.001577536	280.5638732	100	100	Confident	1	1	1	elective
77	P21397	Single Protein	Amine oxidase [flavin-containing] A (AOFA_HUMAN)	MAOA	X	36.24288425	72.86527514	16	51	0.77827941	0.019975015	59.64354242	100	100	Confident	1	1	1	elective
78	P48735	Related Proteins	Isocitrate dehydrogenase [NADP], mitochondrial (IDHP_HUMAN)	IDH2	15	33.40707965	79.86725664	16	53	0.887391822	0.036238028	50.87686349	100	100	Confident	1	1	1	elective
79	P25705	Related Proteins	ATP synthase subunit alpha, mitochondrial (ATPA_HUMAN)	ATP5A1	18	31.82640145	81.73598553	15	56	0.674482438	0.027337507	59.71359349	100	100	Confident	1	1	1	elective
80	P40939	Single Protein	Trifunctional enzyme subunit alpha, mitochondrial (ECHA_HUMAN)	HADHA	2	27.12975098	80.73394495	15	29	0.407715367	0.008510934	82.94687413	100	100	Confident	1	1	1	elective
81	P00450	Single Protein	Ceruloplasmin (CERU_HUMAN)	CP	3	19.62441315	55.8685446	15	18	0.398398882	0.006022909	122.1275886	100	100	Confident	1	1	1	elective
82	P07437	Single Protein	Tubulin beta chain (TBB5_HUMAN)	TUBB	CHR_HSCHR6_MHC_MANN_CTG1	38.51351351	54.5045045	15	68	1.543345761	0.04229257	49.63897134	100	100	Confident	1	1	1	elective
83	P13647	Single Protein	Keratin, type II cytoskeletal 5 (K2C5_HUMAN)	KRT5	12	21.3559322	68.98305085	15	57	0.674482438	0.019265517	62.33997694	100	100	Confident	1	1	1	elective
84	Q13724	Single Protein	Mannosyl-oligosaccharide glucosidase (MOGS_HUMAN)	MOGS	2	19.71326165	55.31660693	15	36	0.566048453	0.010843796	91.86058455	100	100	Confident	1	1	1	elective
85	P27824	Related Proteins	Calnexin (CALX_HUMAN)	CANX	CHR_HG30_PATCH	26.35135135	57.93918919	14	48	0.696321618	0.037944858	67.52585021	100	100	Confident	1	1	1	elective
86	P68371	Single Protein	Tubulin beta-4B chain (TBB4B_HUMAN)	TUBB4B	9	35.05617978	54.38202247	14	60	1.389892566	0.027290026	49.79900199	100	100	Confident	1	1	1	elective
87	P14543	Related Proteins	Nidogen-1 (NID1_HUMAN)	NID1	1	12.99117883	45.06816359	14	20	0.409081686	0.00756649	136.2907116	100	100	Confident	1	1	1	elective
88	P02671	Related Proteins	Fibrinogen alpha chain (FIBA_HUMAN)	FGA	4	17.78290993	66.51270208	14	46	0.430722989	0.02129486	94.91441498	100	100	Confident	1	1	1	elective
89	P02533	Single Protein	Keratin, type I cytoskeletal 14 (K1C14_HUMAN)	KRT14	17	23.51694915	77.75423729	14	51	0.796989149	0.019047522	51.52938407	100	100	Confident	1	1	1	elective
90	P16435	Single Protein	NADPH--cytochrome P450 reductase (NCPR_HUMAN)	POR	7	28.50812408	66.91285081	14	21	0.555180571	0.009200913	76.6412507	100	100	Confident	1	1	1	elective
91	P12110	Single Protein	Collagen alpha-2(VI) chain (CO6A2_HUMAN)	COL6A2	21	18.05691855	68.89106968	14	16	0.314147363	0.004777656	108.511935	100	100	Confident	1	1	1	elective
92	P09525	Single Protein	Annexin A4 (ANXA4_HUMAN)	ANXA4	2	43.26018809	91.53605016	14	46	0.985511196	0.0395251	35.86012086	100	100	Confident	1	1	1	elective
93	Q9BS26	Single Protein	Endoplasmic reticulum resident protein 44 (ERP44_HUMAN)	ERP44	9	41.13300493	60.34482759	14	43	1.116320288	0.048150119	46.94139835	100	100	Confident	1	1	1	elective
94	P05108	Single Protein	Cholesterol side-chain cleavage enzyme, mitochondrial (CP11A_HUMAN)	CYP11A1	15	30.90211132	74.08829175	14	35	0.726983291	0.023612366	60.06406264	100	100	Confident	1	1	1	elective
95	P23396	Single Protein	40S ribosomal protein S3 (RS3_HUMAN)	RPS3	11	62.1399177	90.94650206	14	31	1.389892566	0.029933715	26.67143028	100	100	Confident	1	1	1	elective
96	P19367	Related Proteins	Hexokinase-1 (HXK1_HUMAN)	HK1	10	15.9214831	73.06434024	14	16	0.311133937	0.00474752	102.4201386	100	100	Confident	1	1	1	elective
97	P20700	Single Protein	Lamin-B1 (LMNB1_HUMAN)	LMNB1	5	27.1331058	84.81228669	14	29	0.442417255	0.010061315	66.36762257	100	100	Confident	1	1	1	elective
98	P55084	Single Protein	Trifunctional enzyme subunit beta, mitochondrial (ECHB_HUMAN)	HADHB	2	27.21518987	66.24472574	13	27	0.798464877	0.01962265	51.26152171	100	100	Confident	1	1	1	elective
99	Q14112	Related Proteins	Nidogen-2 (NID2_HUMAN)	NID2	14	13.89090909	48.43636364	13	23	0.370383451	0.005798603	151.1583224	100	100	Confident	1	1	1	elective
100	P23142-4	Single Protein	Isoform C of Fibulin-1 (FBLN1_HUMAN)	FBLN1	22	26.79355783	54.61200586	13	31	0.675474919	0.009172517	74.3839121	100	100	Confident	1	1	1	elective
101	P22626	Single Protein	Heterogeneous nuclear ribonucleoproteins A2/B1 (ROA2_HUMAN)	HNRNPA2B1	7	36.82719547	62.88951841	13	34	1.005975301	0.027740397	37.40672676	100	100	Confident	1	1	1	elective
102	P38646	Single Protein	Stress-70 protein, mitochondrial (GRP75_HUMAN)	HSPA9	5	25.03681885	86.30338733	13	27	0.399804598	0.009892494	73.63477259	100	100	Confident	1	1	1	elective
103	P02786	Single Protein	Transferrin receptor protein 1 (TFR1_HUMAN)	TFRC	3	20.65789474	78.02631579	13	17	0.434255441	0.008085203	84.81794354	100	100	Confident	1	1	1	elective
104	P40926	Single Protein	Malate dehydrogenase, mitochondrial (MDHM_HUMAN)	MDH2	7	50	79.8816568	13	42	1.4118647	0.030541795	35.48073262	100	100	Confident	1	1	1	elective
105	P06733	Single Protein	Alpha-enolase (ENOA_HUMAN)	ENO1	1	33.87096774	88.01843318	12	37	0.65265354	0.020369761	47.13931929	100	100	Confident	1	1	1	elective
106	Q9NZM1	Related Proteins	Myoferlin (MYOF_HUMAN)	MYOF	10	7.666181465	81.61086851	12	14	0.117359102	0.001526162	234.5606019	100	100	Confident	1	1	1	elective
107	Q9NYU2	Related Proteins	UDP-glucose:glycoprotein glucosyltransferase 1 (UGGG1_HUMAN)	UGGT1	2	10.22508039	63.27974277	12	14	0.178768635	0.002312771	177.0780112	100	100	Confident	1	1	1	elective
108	Q15084	Related Proteins	Protein disulfide-isomerase A6 (PDIA6_HUMAN)	PDIA6	2	35.90909091	57.72727273	12	45	0.757510625	0.018606262	48.09126202	100	100	Confident	1	1	1	elective
109	P08779	Single Protein	Keratin, type I cytoskeletal 16 (K1C16_HUMAN)	KRT16	17	20.50739958	77.16701903	12	40	0.757510625	0.014149704	51.23620252	100	100	Confident	1	1	1	elective
110	P23142	Single Protein	Fibulin-1 (FBLN1_HUMAN)	FBLN1	22	24.46657183	52.63157895	12	28	0.623776739	0.00996189	77.16235154	100	100	Confident	1	1	1	elective
111	P12532	Single Protein	Creatine kinase U-type, mitochondrial (KCRU_HUMAN)	CKMT1A	15	35.73141487	74.34052758	12	19	0.623776739	0.014090863	47.00720626	100	100	Confident	1	1	1	elective
112	P68363	Related Proteins	Tubulin alpha-1B chain (TBA1B_HUMAN)	TUBA1B	12	33.70288248	68.51441242	12	49	0.995262315	0.023587179	50.11960462	100	100	Confident	1	1	1	elective
113	P01011	Single Protein	Alpha-1-antichymotrypsin (AACT_HUMAN)	SERPINA3	14	33.80614657	78.72340426	12	43	0.930697729	0.033132438	47.62053641	100	100	Confident	1	1	1	elective
114	P21796	Single Protein	Voltage-dependent anion-selective channel protein 1 (VDAC1_HUMAN)	VDAC1	5	49.46996466	84.09893993	12	29	1.371373706	0.026505669	30.75357012	100	100	Confident	1	1	1	elective
115	P12429	Single Protein	Annexin A3 (ANXA3_HUMAN)	ANXA3	4	40.24767802	92.56965944	12	25	0.823348001	0.019621469	36.35265867	100	100	Confident	1	1	1	elective
116	P14618	Related Proteins	Pyruvate kinase PKM (KPYM_HUMAN)	PKM	15	23.91713748	80.97928437	12	22	0.561523006	0.011007251	57.90002335	100	100	Confident	1	1	1	elective
117	P23284	Single Protein	Peptidyl-prolyl cis-trans isomerase B (PPIB_HUMAN)	PPIB	15	48.61111111	87.96296296	12	67	1.253933905	0.086428104	23.72753554	100	100	Confident	1	1	1	elective
118	P68871	Single Protein	Hemoglobin subunit beta (HBB_HUMAN)	HBB	11	82.99319728	100	12	63	5.309573445	0.0964143	15.98829018	100	100	Confident	1	1	1	elective
119	Q06830	Single Protein	Peroxiredoxin-1 (PRDX1_HUMAN)	PRDX1	1	57.28643216	64.32160804	12	50	2.324597932	0.079886375	22.09627885	100	100	Confident	1	1	1	elective
120	P49257	Single Protein	Protein ERGIC-53 (LMAN1_HUMAN)	LMAN1	18	31.37254902	60.58823529	12	40	0.623776739	0.029753235	57.51298131	100	100	Confident	1	1	1	elective
121	P62258	Single Protein	14-3-3 protein epsilon (1433E_HUMAN)	YWHAE	17	52.54901961	100	12	34	1.3101297	0.034408228	29.155416	100	100	Confident	1	1	1	elective
122	P05141	Single Protein	ADP/ATP translocase 2 (ADT2_HUMAN)	SLC25A5	X	32.88590604	79.53020134	12	37	0.961927374	0.030524912	32.83115093	100	100	Confident	1	1	1	elective
123	P06396	Related Proteins	Gelsolin (GELS_HUMAN)	GSN	9	19.56521739	51.79028133	11	22	0.351924321	0.009374236	85.64418929	100	100	Confident	1	1	1	elective
124	Q00887	Single Protein	Pregnancy-specific beta-1-glycoprotein 9 (PSG9_HUMAN)	PSG9	19	25.58685446	70.657277	11	23	0.883649089	0.009956601	48.24161096	100	100	Confident	1	1	1	elective
125	P02774	Related Proteins	Vitamin D-binding protein (VTDB_HUMAN)	GC	4	28.90295359	68.77637131	11	23	0.536174947	0.01257626	52.92902967	100	100	Confident	1	1	1	elective
126	P29401	Related Proteins	Transketolase (TKT_HUMAN)	TKT	3	25.20064205	62.92134831	11	21	0.459416004	0.012129392	67.83472467	100	100	Confident	1	1	1	elective
127	O95782	Related Proteins	AP-2 complex subunit alpha-1 (AP2A1_HUMAN)	AP2A1	19	12.28249744	69.70317298	11	13	0.278780828	0.004652636	107.4777531	100	100	Confident	1	1	1	elective
128	P00747	Single Protein	Plasminogen (PLMN_HUMAN)	PLG	6	19.01234568	63.58024691	11	18	0.34247738	0.007654235	90.51015715	100	100	Confident	1	1	1	elective
129	P54652	Single Protein	Heat shock-related 70 kDa protein 2 (HSP72_HUMAN)	HSPA2	14	19.87480438	67.76212833	11	53	0.351924321	0.006308106	69.97786579	100	100	Confident	1	1	1	elective
130	P62820	Single Protein	Ras-related protein Rab-1A (RAB1A_HUMAN)	RAB1A	2	52.68292683	100	11	30	1.754228703	0.025433594	22.66337935	100	100	Confident	1	1	1	elective
131	P02647	Single Protein	Apolipoprotein A-I (APOA1_HUMAN)	APOA1	11	44.94382022	100	11	26	0.914481976	0.024518729	30.7589325	100	100	Confident	1	1	1	elective
132	P49411	Single Protein	Elongation factor Tu, mitochondrial (EFTU_HUMAN)	TUFM	16	32.52212389	89.15929204	11	22	0.612676175	0.018836995	49.51018114	100	100	Confident	1	1	1	elective
133	P14314	Related Proteins	Glucosidase 2 subunit beta (GLU2B_HUMAN)	PRKCSH	19	18.37121212	49.62121212	11	21	0.676832937	0.020686197	59.38782109	100	100	Confident	1	1	1	elective
134	Q99798	Single Protein	Aconitate hydratase, mitochondrial (ACON_HUMAN)	ACO2	22	19.1025641	71.15384615	11	21	0.347137001	0.010065395	85.37192427	100	100	Confident	1	1	1	elective
135	P04844	Related Proteins	Dolichyl-diphosphooligosaccharide--protein glycosyltransferase subunit 2 (RPN2_HUMAN)	RPN2	20	24.88114105	43.42313788	11	19	0.714125253	0.015441235	69.24097108	100	100	Confident	1	1	1	elective
136	P04792	Single Protein	Heat shock protein beta-1 (HSPB1_HUMAN)	HSPB1	7	44.3902439	66.82926829	11	42	2.16227766	0.07461808	22.76849292	100	100	Confident	1	1	1	elective
137	Q9UHQ9	Single Protein	NADH-cytochrome b5 reductase 1 (NB5R1_HUMAN)	CYB5R1	1	31.80327869	71.14754098	11	33	0.982883949	0.038080749	34.07318135	100	100	Confident	1	1	1	elective
138	P30038	Related Proteins	Delta-1-pyrroline-5-carboxylate dehydrogenase, mitochondrial (AL4A1_HUMAN)	ALDH4A1	1	25.22202487	70.3374778	11	32	0.547587355	0.014429032	61.6805956	100	100	Confident	1	1	1	elective
139	P30038	Related Proteins	Delta-1-pyrroline-5-carboxylate dehydrogenase, mitochondrial (AL4A1_HUMAN)	ALDH4A1	1	24.51154529	70.3374778	11	31	0.547587355	0.012310388	61.6805956	100	100	Confident	1	1	1	elective
140	P62701	Single Protein	40S ribosomal protein S4, X isoform (RS4X_HUMAN)	RPS4X	X	41.06463878	100	11	22	0.694988151	0.02342957	29.57905382	100	100	Confident	1	1	1	elective
141	Q15323	Single Protein	Keratin, type I cuticular Ha1 (K1H1_HUMAN)	KRT31	CHR_HSCHR17_1_CTG4	21.15384615	71.875	11	22	0.914481976	0.014811329	47.2070507	100	100	Confident	1	1	1	elective
142	Q15907	Single Protein	Ras-related protein Rab-11B (RB11B_HUMAN)	RAB11B	19	51.83486239	87.6146789	11	21	1.55509709	0.027779764	24.47348546	100	100	Confident	1	1	1	elective
143	P35232	Single Protein	Prohibitin (PHB_HUMAN)	PHB	17	48.52941176	81.25	11	20	1.39502662	0.018588193	29.78590249	100	100	Confident	1	1	1	elective
144	Q9BTV4	Single Protein	Transmembrane protein 43 (TMM43_HUMAN)	TMEM43	3	37.5	69	11	19	0.77827941	0.017443791	44.8471987	100	100	Confident	1	1	1	elective
145	P14618	Related Proteins	Pyruvate kinase PKM (KPYM_HUMAN)	PKM	15	23.54048964	80.97928437	11	17	0.504594101	0.005473234	57.90002335	100	100	Confident	1	1	1	elective
146	P63104	Single Protein	14-3-3 protein zeta/delta (1433Z_HUMAN)	YWHAZ	8	46.53061224	90.20408163	10	35	1.053525026	0.051294137	27.7277284	100	100	Confident	1	1	1	elective
147	P00558	Single Protein	Phosphoglycerate kinase 1 (PGK1_HUMAN)	PGK1	X	36.69064748	94.00479616	10	20	0.557068405	0.012672719	44.58612677	100	100	Confident	1	1	1	elective
148	P0DMV8	Related Proteins	Heat shock 70 kDa protein 1A (HS71A_HUMAN)	HSPA1A	CHR_HSCHR6_MHC_APD_CTG1	22.15288612	63.1825273	10	41	0.328791343	0.015334708	70.00903707	100	100	Confident	1	1	1	elective
149	P62805	Single Protein	Histone H4 (H4_HUMAN)	HIST1H4A	6	53.39805825	100	10	101	1.511886432	0.37910695	11.36038173	100	100	Confident	1	1	1	elective
150	P08842	Single Protein	Steryl-sulfatase (STS_HUMAN)	STS	X	17.32418525	48.02744425	10	38	0.59985872	0.031106151	65.45005697	100	100	Confident	1	1	1	elective
151	P50454	Single Protein	Serpin H1 (SERPH_HUMAN)	SERPINH1	11	29.66507177	86.84210526	10	30	0.54411359	0.024500646	46.4111772	100	100	Confident	1	1	1	elective
152	P80365	Single Protein	Corticosteroid 11-beta-dehydrogenase isozyme 2 (DHI2_HUMAN)	HSD11B2	16	35.30864198	61.2345679	10	31	0.832980711	0.048593604	44.0983865	100	100	Confident	1	1	1	elective
153	P02790	Single Protein	Hemopexin (HEMO_HUMAN)	HPX	11	30.08658009	61.47186147	10	29	0.668100537	0.01953602	51.64327298	100	100	Confident	1	1	1	elective
154	P00367	Single Protein	Glutamate dehydrogenase 1, mitochondrial (DHE3_HUMAN)	GLUD1	10	24.19354839	79.92831541	10	21	0.417474163	0.012821802	61.35919324	100	100	Confident	1	1	1	elective
155	P00738	Related Proteins	Haptoglobin (HPT_HUMAN)	HP	16	28.07881773	67.48768473	10	37	0.730195739	0.033312512	45.17656448	100	100	Confident	1	1	1	elective
156	P38117	Related Proteins	Electron transfer flavoprotein subunit beta (ETFB_HUMAN)	ETFB	19	47.45098039	86.2745098	10	16	0.804721767	0.023313492	27.82615289	100	100	Confident	1	1	1	elective
157	P12236	Single Protein	ADP/ATP translocase 3 (ADT3_HUMAN)	SLC25A6	X	32.55033557	81.20805369	10	31	0.75348655	0.026875706	32.84518905	100	100	Confident	1	1	1	elective
158	P45880	Single Protein	Voltage-dependent anion-selective channel protein 2 (VDAC2_HUMAN)	VDAC2	10	42.5170068	63.26530612	10	23	1.212216291	0.024888638	31.54654638	100	100	Confident	1	1	1	elective
159	P09651	Related Proteins	Heterogeneous nuclear ribonucleoprotein A1 (ROA1_HUMAN)	HNRNPA1	12	30.91397849	67.74193548	10	24	0.75348655	0.031904762	38.72304979	100	100	Confident	1	1	1	elective
160	Q14525	Single Protein	Keratin, type I cuticular Ha3-II (KT33B_HUMAN)	KRT33B	CHR_HSCHR17_1_CTG4	18.06930693	76.73267327	10	21	0.77827941	0.012671569	46.18453981	100	100	Confident	1	1	1	elective
161	P60174	Related Proteins	Triosephosphate isomerase (TPIS_HUMAN)	TPI1	12	43.70629371	82.16783217	10	18	1.101748011	0.015524753	30.7716961	100	100	Confident	1	1	1	elective
162	P78386	Single Protein	Keratin, type II cuticular Hb5 (KRT85_HUMAN)	KRT85	12	15.18737673	87.37672584	10	19	0.410112399	0.006114841	55.76647282	100	100	Confident	1	1	1	elective
163	Q92764	Single Protein	Keratin, type I cuticular Ha5 (KRT35_HUMAN)	KRT35	17	13.62637363	79.34065934	10	17	0.59985872	0.007177288	50.32850995	100	100	Confident	1	1	1	elective
164	Q08211	Single Protein	ATP-dependent RNA helicase A (DHX9_HUMAN)	DHX9	1	9.527559055	67.4015748	10	11	0.184484581	0.003023158	140.8691087	100	100	Confident	1	1	1	elective
165	Q9NZM1	Related Proteins	Myoferlin (MYOF_HUMAN)	MYOF	10	5.919456574	81.61086851	9	11	0.086787359	0.001146542	234.5606019	100	100	Confident	1	1	1	elective
166	P22314	Related Proteins	Ubiquitin-like modifier-activating enzyme 1 (UBA1_HUMAN)	UBA1	X	11.62570888	58.60113422	9	11	0.235482888	0.003091769	117.7743292	100	100	Confident	1	1	1	elective
167	P04406	Single Protein	Glyceraldehyde-3-phosphate dehydrogenase (G3P_HUMAN)	GAPDH	12	39.40298507	73.13432836	9	30	0.77827941	0.031989204	36.03039787	100	100	Confident	1	1	1	elective
168	Q00888	Related Proteins	Pregnancy-specific beta-1-glycoprotein 4 (PSG4_HUMAN)	PSG4	19	23.38902148	65.87112172	9	23	0.678804018	0.015867888	47.08317546	100	100	Confident	1	1	1	elective
169	Q14554	Single Protein	Protein disulfide-isomerase A5 (PDIA5_HUMAN)	PDIA5	3	21.19460501	78.03468208	9	20	0.323188207	0.012274311	59.5561033	100	100	Confident	1	1	1	elective
170	O60814	Related Proteins	Histone H2B type 1-K (H2B1K_HUMAN)	HIST1H2BK	6	42.06349206	100	9	79	1.096179992	0.104818594	13.88156258	100	100	Confident	1	1	1	elective
171	P01834	Single Protein	Immunoglobulin kappa constant (IGKC_HUMAN)	IGKC	2	80.37383178	100	9	64	4.623413252	0.193435692	11.7577683	100	100	Confident	1	1	1	elective
172	O95678	Single Protein	Keratin, type II cytoskeletal 75 (K2C75_HUMAN)	KRT75	12	12.88566243	71.68784029	9	38	0.362474423	0.008680231	59.52403085	100	100	Confident	1	1	1	elective
173	P68363	Related Proteins	Tubulin alpha-1B chain (TBA1B_HUMAN)	TUBA1B	12	26.82926829	68.51441242	9	28	0.678804018	0.013121471	50.11960462	100	100	Confident	1	1	1	elective
174	Q99623	Single Protein	Prohibitin-2 (PHB2_HUMAN)	PHB2	12	34.7826087	100	9	26	0.657723886	0.031130222	33.27591612	100	100	Confident	1	1	1	elective
175	O95833	Single Protein	Chloride intracellular channel protein 3 (CLIC3_HUMAN)	CLIC3	9	56.3559322	89.40677966	9	22	1.096179992	0.034120258	26.6317116	100	100	Confident	1	1	1	elective
176	P21128	Related Proteins	Poly(U)-specific endoribonuclease (ENDOU_HUMAN)	ENDOU	12	31.70731707	77.80487805	9	19	0.70125428	0.017075071	46.84192778	100	100	Confident	1	1	1	elective
177	Q9H9B4	Single Protein	Sideroflexin-1 (SFXN1_HUMAN)	SFXN1	5	33.54037267	72.36024845	9	15	0.951293423	0.020238095	35.59634539	100	100	Confident	1	1	1	elective
178	P12956	Related Proteins	X-ray repair cross-complementing protein 6 (XRCC6_HUMAN)	XRCC6	22	15.59934319	78.32512315	9	12	0.268961003	0.007108322	69.79905427	100	100	Confident	1	1	1	elective
179	P62937	Single Protein	Peptidyl-prolyl cis-trans isomerase A (PPIA_HUMAN)	PPIA	7	49.09090909	83.63636364	9	12	1.682695795	0.02021645	18.00088528	100	100	Confident	1	1	1	elective
180	Q12907	Single Protein	Vesicular integral-membrane protein VIP36 (LMAN2_HUMAN)	LMAN2	5	27.52808989	65.16853933	9	14	0.72521055	0.017946884	40.20309729	100	100	Confident	1	1	1	elective
181	P30041	Single Protein	Peroxiredoxin-6 (PRDX6_HUMAN)	PRDX6	1	45.08928571	90.625	9	23	0.951293423	0.030148101	25.01919029	100	100	Confident	1	1	1	elective
182	P39656	Related Proteins	Dolichyl-diphosphooligosaccharide--protein glycosyltransferase 48 kDa subunit (OST48_HUMAN)	DDOST	1	25.21929825	55.26315789	9	21	0.619206824	0.018111541	50.76897012	100	100	Confident	1	1	1	elective
183	P63244	Single Protein	Receptor of activated protein C kinase 1 (RACK1_HUMAN)	RACK1	5	35.6466877	66.24605678	9	21	0.951293423	0.022252266	35.05455796	100	100	Confident	1	1	1	elective
184	P62424	Single Protein	60S ribosomal protein L7a (RL7A_HUMAN)	RPL7A	CHR_HG2030_PATCH	35.71428571	90.97744361	9	16	0.412537545	0.020226161	29.97702405	100	100	Confident	1	1	1	elective
185	P39656	Related Proteins	Dolichyl-diphosphooligosaccharide--protein glycosyltransferase 48 kDa subunit (OST48_HUMAN)	DDOST	1	25.87719298	55.26315789	9	18	0.619206824	0.009869783	50.76897012	100	100	Confident	1	1	1	elective
186	P09622	Related Proteins	Dihydrolipoyl dehydrogenase, mitochondrial (DLDH_HUMAN)	DLD	7	19.44990177	69.35166994	9	17	0.457593301	0.012420786	54.14297229	100	100	Confident	1	1	1	elective
187	P09622	Related Proteins	Dihydrolipoyl dehydrogenase, mitochondrial (DLDH_HUMAN)	DLD	7	22.00392927	69.35166994	9	15	0.457593301	0.007470291	54.14297229	100	100	Confident	1	1	1	elective
188	P37837	Single Protein	Transaldolase (TALDO_HUMAN)	TALDO1	11	27.00296736	73.59050445	9	11	0.601568264	0.016447453	37.51646163	100	100	Confident	1	1	1	elective
189	Q16557	Single Protein	Pregnancy-specific beta-1-glycoprotein 3 (PSG3_HUMAN)	PSG3	19	19.62616822	64.25233645	9	21	0.750827032	0.007459527	47.91436482	15.3005733	57.14285714	Doubtful	1	1	1	elective
190	P26641	Single Protein	Elongation factor 1-gamma (EF1G_HUMAN)	EEF1G	11	18.30663616	68.87871854	8	24	0.415609264	0.017239415	50.08714233	100	100	Confident	1	1	1	elective
191	P07195	Single Protein	L-lactate dehydrogenase B chain (LDHB_HUMAN)	LDHB	12	28.14371257	77.84431138	8	18	0.692666615	0.021882887	36.61514297	100	100	Confident	1	1	1	elective
192	P14061	Single Protein	Estradiol 17-beta-dehydrogenase 1 (DHB1_HUMAN)	HSD17B1	17	33.23170732	70.73170732	8	34	0.77827941	0.047432306	34.92798072	100	100	Confident	1	1	1	elective
193	P07585	Single Protein	Decorin (PGS2_HUMAN)	DCN	12	22.28412256	65.73816156	8	14	0.584893192	0.016252155	39.72183933	100	100	Confident	1	1	1	elective
194	P05556	Single Protein	Integrin beta-1 (ITB1_HUMAN)	ITGB1	10	11.40350877	65.41353383	8	9	0.245197085	0.004492326	88.35701054	100	100	Confident	1	1	1	elective
195	Q00839	Related Proteins	Heterogeneous nuclear ribonucleoprotein U (HNRPU_HUMAN)	HNRNPU	1	12.36363636	61.45454545	8	10	0.182298865	0.006157456	90.52800473	100	100	Confident	1	1	1	elective
196	P32119	Single Protein	Peroxiredoxin-2 (PRDX2_HUMAN)	PRDX2	19	32.82828283	58.08080808	8	20	1.3101297	0.033130081	21.87823783	100	100	Confident	1	1	1	elective
197	A6NCN2	Single Protein	Putative keratin-87 protein (KR87P_HUMAN)	KRT87P	12	24.70588235	100	8	18	0.584893192	0.010310218	29.09864842	100	100	Confident	1	1	1	elective
198	Q13162	Single Protein	Peroxiredoxin-4 (PRDX4_HUMAN)	PRDX4	X	35.79335793	63.46863469	8	15	0.930697729	0.01841797	30.5208125	100	100	Confident	1	1	1	elective
199	P07339	Single Protein	Cathepsin D (CATD_HUMAN)	CTSD	11	22.33009709	63.10679612	8	16	0.668100537	0.015250965	44.52362582	100	100	Confident	1	1	1	elective
200	Q9UIJ7	Single Protein	GTP:AMP phosphotransferase AK3, mitochondrial (KAD3_HUMAN)	AK3	9	40.08810573	100	8	13	0.887391822	0.016603734	25.54954798	100	100	Confident	1	1	1	elective
201	Q9Y678	Single Protein	Coatomer subunit gamma-1 (COPG1_HUMAN)	COPG1	3	9.95423341	82.60869565	8	11	0.219049962	0.005449005	97.65546641	100	100	Confident	1	1	1	elective
202	P13804	Single Protein	Electron transfer flavoprotein subunit alpha, mitochondrial (ETFA_HUMAN)	ETFA	15	33.93393393	84.68468468	8	9	0.668100537	0.009162734	35.05758198	100	100	Confident	1	1	1	elective
203	P01861	Single Protein	Immunoglobulin heavy constant gamma 4 (IGHG4_HUMAN)	IGHG4	CHR_HSCHR14_3_CTG1	29.66360856	52.90519878	8	48	0.887391822	0.043026852	35.91786588	100	100	Confident	1	1	1	elective
204	Q9H0U4	Single Protein	Ras-related protein Rab-1B (RAB1B_HUMAN)	RAB1B	11	49.75124378	100	8	27	1.227542952	0.023937433	22.15722884	100	100	Confident	1	1	1	elective
205	O75396	Single Protein	Vesicle-trafficking protein SEC22b (SC22B_HUMAN)	SEC22B	1	38.60465116	86.04651163	8	19	1.15443469	0.038654485	24.5775324	100	100	Confident	1	1	1	elective
206	P61106	Single Protein	Ras-related protein Rab-14 (RAB14_HUMAN)	RAB14	9	49.76744186	86.04651163	8	16	1.227542952	0.016068009	23.88192765	100	100	Confident	1	1	1	elective
207	P67936	Single Protein	Tropomyosin alpha-4 chain (TPM4_HUMAN)	TPM4	19	28.62903226	100	8	16	0.519911083	0.021022145	28.50449102	100	100	Confident	1	1	1	elective
208	P01871	Related Proteins	Immunoglobulin heavy constant mu (IGHM_HUMAN)	IGHM	14	20.08830022	66.22516556	8	14	0.603718744	0.01489296	49.40858023	100	100	Confident	1	1	1	elective
209	P46782	Single Protein	40S ribosomal protein S5 (RS5_HUMAN)	RPS5	19	33.33333333	86.2745098	8	14	0.7475284	0.024031279	22.86205237	100	100	Confident	1	1	1	elective
210	P36871	Single Protein	Phosphoglucomutase-1 (PGM1_HUMAN)	PGM1	1	15.48042705	78.64768683	8	8	0.352531975	0.004416209	61.41052873	100	100	Confident	1	1	1	elective
211	P0C0L4	Related Proteins	Complement C4-A (CO4A_HUMAN)	C4A	CHR_HSCHR6_MHC_DBB_CTG1	4.300458716	58.83027523	7	10	0.095337667	0.002730228	192.6644709	100	100	Confident	1	1	1	elective
212	Q14240	Related Proteins	Eukaryotic initiation factor 4A-II (IF4A2_HUMAN)	EIF4A2	3	21.37592138	75.42997543	7	10	0.389495494	0.009271572	46.37277813	100	100	Confident	1	1	1	elective
213	P68104	Related Proteins	Elongation factor 1-alpha 1 (EF1A1_HUMAN)	EEF1A1	6	16.01731602	55.62770563	7	30	0.308177474	0.030619823	50.10910827	100	100	Confident	1	1	1	elective
214	P18124	Single Protein	60S ribosomal protein L7 (RL7_HUMAN)	RPL7	8	28.62903226	100	7	14	0.296890252	0.027294547	29.20719769	100	100	Confident	1	1	1	elective
215	Q15582	Single Protein	Transforming growth factor-beta-induced protein ig-h3 (BGH3_HUMAN)	TGFBI	5	10.2489019	63.83601757	7	10	0.263133564	0.005676692	74.6339791	100	100	Confident	1	1	1	elective
216	P24539	Single Protein	ATP synthase F(0) complex subunit B1, mitochondrial (AT5F1_HUMAN)	ATP5F1	1	26.953125	90.625	7	9	0.6548171	0.014592634	28.8903357	100	100	Confident	1	1	1	elective
217	P10412	Single Protein	Histone H1.4 (H14_HUMAN)	HIST1H1E	6	22.83105023	100	7	21	0.32680475	0.022456436	21.8520043	100	100	Confident	1	1	1	elective
218	P51884	Single Protein	Lumican (LUM_HUMAN)	LUM	12	24.85207101	68.04733728	7	22	0.584893192	0.032480581	38.40479461	100	100	Confident	1	1	1	elective
219	P23526	Related Proteins	Adenosylhomocysteinase (SAHH_HUMAN)	AHCY	20	21.06481481	70.60185185	7	9	0.442417255	0.011233411	47.68520377	100	100	Confident	1	1	1	elective
220	P23528	Single Protein	Cofilin-1 (COF1_HUMAN)	CFL1	11	52.40963855	100	7	18	0.743328822	0.040978199	18.49065777	100	100	Confident	1	1	1	elective
221	P36578	Single Protein	60S ribosomal protein L4 (RL4_HUMAN)	RPL4	15	19.20374707	94.84777518	7	15	0.193776642	0.020318947	47.66742772	100	100	Confident	1	1	1	elective
222	Q16891	Related Proteins	MICOS complex subunit MIC60 (MIC60_HUMAN)	IMMT	2	12.00527704	76.91292876	7	14	0.189238108	0.007212578	83.62634901	100	100	Confident	1	1	1	elective
223	Q16851	Related Proteins	UTP--glucose-1-phosphate uridylyltransferase (UGPA_HUMAN)	UGP2	2	15.35433071	77.16535433	7	13	0.296890252	0.010481256	56.90471991	100	100	Confident	1	1	1	elective
224	P01008	Single Protein	Antithrombin-III (ANT3_HUMAN)	SERPINC1	1	20.04310345	77.80172414	7	11	0.32680475	0.007096675	52.56886431	100	100	Confident	1	1	1	elective
225	P53621	Related Proteins	Coatomer subunit alpha (COPA_HUMAN)	COPA	1	6.862745098	79.82026144	7	7	0.118435932	0.002348602	138.2578866	100	100	Confident	1	1	1	elective
226	P16403	Single Protein	Histone H1.2 (H12_HUMAN)	HIST1H1C	6	23.4741784	100	7	22	0.355424938	0.027783847	21.35174753	100	100	Confident	1	1	1	elective
227	P04004	Single Protein	Vitronectin (VTNC_HUMAN)	VTN	17	14.85355649	49.79079498	7	21	0.409081686	0.019264633	54.27116768	100	100	Confident	1	1	1	elective
228	P16402	Single Protein	Histone H1.3 (H13_HUMAN)	HIST1H1D	6	22.62443439	100	7	19	0.32680475	0.013203437	22.33631916	100	100	Confident	1	1	1	elective
229	P61981	Single Protein	14-3-3 protein gamma (1433G_HUMAN)	YWHAG	7	28.34008097	89.47368421	7	20	0.681924325	0.022366076	28.28491274	100	100	Confident	1	1	1	elective
230	P26373	Single Protein	60S ribosomal protein L13 (RL13_HUMAN)	RPL13	16	34.12322275	100	7	13	0.363375184	0.023899797	24.24652603	100	100	Confident	1	1	1	elective
231	P15121	Single Protein	Aldose reductase (ALDR_HUMAN)	AKR1B1	7	22.15189873	72.46835443	7	15	0.6548171	0.018369768	35.83049371	100	100	Confident	1	1	1	elective
232	O43790	Related Proteins	Keratin, type II cuticular Hb6 (KRT86_HUMAN)	KRT86	12	9.670781893	87.65432099	7	15	0.302429122	0.006644395	53.46629878	100	100	Confident	1	1	1	elective
233	P61247	Single Protein	40S ribosomal protein S3a (RS3A_HUMAN)	RPS3A	4	25.37878788	100	7	13	0.363375184	0.022573954	29.92573927	100	100	Confident	1	1	1	elective
234	P21589	Single Protein	5'-nucleotidase (5NTD_HUMAN)	NT5E	6	14.63414634	59.93031359	7	11	0.32035178	0.006179034	63.32748532	100	100	Confident	1	1	1	elective
235	Q9UQ80	Single Protein	Proliferation-associated protein 2G4 (PA2G4_HUMAN)	PA2G4	12	18.78172589	92.1319797	7	9	0.340518239	0.011275089	43.7591866	100	100	Confident	1	1	1	elective
236	P08195	Related Proteins	4F2 cell-surface antigen heavy chain (4F2_HUMAN)	SLC3A2	11	16.50793651	66.34920635	7	8	0.347812965	0.005754772	67.95172738	100	100	Confident	1	1	1	elective
237	P01876	Single Protein	Immunoglobulin heavy constant alpha 1 (IGHA1_HUMAN)	IGHA1	CHR_HSCHR14_3_CTG1	23.79603399	38.52691218	7	22	1.015337686	0.037796374	37.63063837	100	100	Confident	1	1	1	elective
238	O94905	Single Protein	Erlin-2 (ERLN2_HUMAN)	ERLIN2	8	24.48377581	76.99115044	7	16	0.511775071	0.019822541	37.81545067	100	100	Confident	1	1	1	elective
239	P09211	Single Protein	Glutathione S-transferase P (GSTP1_HUMAN)	GSTP1	11	51.9047619	80	7	13	1.335721469	0.030668934	23.34102275	100	100	Confident	1	1	1	elective
240	O00299	Single Protein	Chloride intracellular channel protein 1 (CLIC1_HUMAN)	CLIC1	CHR_HSCHR6_MHC_DBB_CTG1	33.19502075	70.53941909	7	14	0.816599788	0.021254034	26.90574812	100	100	Confident	1	1	1	elective
241	P30044	Related Proteins	Peroxiredoxin-5, mitochondrial (PRDX5_HUMAN)	PRDX5	11	44.39252336	88.78504673	7	13	0.905460718	0.022441032	22.07254713	100	100	Confident	1	1	1	elective
242	P30048	Single Protein	Thioredoxin-dependent peroxide reductase, mitochondrial (PRDX3_HUMAN)	PRDX3	10	26.171875	57.8125	7	13	1.080567538	0.019195767	27.67517564	100	100	Confident	1	1	1	elective
243	Q7Z4H8	Single Protein	KDEL motif-containing protein 2 (KDEL2_HUMAN)	KDELC2	11	16.37080868	100	7	14	0.276616949	0.012529351	58.53521644	100	100	Confident	1	1	1	elective
244	P30040	Single Protein	Endoplasmic reticulum resident protein 29 (ERP29_HUMAN)	ERP29	12	31.41762452	70.49808429	7	12	0.564748142	0.018783069	28.97515556	100	100	Confident	1	1	1	elective
245	P61204	Related Proteins	ADP-ribosylation factor 3 (ARF3_HUMAN)	ARF3	12	43.64640884	85.08287293	7	12	1.080567538	0.026626765	20.58772996	100	100	Confident	1	1	1	elective
246	Q9BWM7	Single Protein	Sideroflexin-3 (SFXN3_HUMAN)	SFXN3	10	27.41433022	83.17757009	7	11	0.711328304	0.015344828	35.48052335	100	100	Confident	1	1	1	elective
247	P09382	Single Protein	Galectin-1 (LEG1_HUMAN)	LGALS1	22	64.44444444	80.74074074	7	10	2.455107295	0.029700176	14.70619932	100	100	Confident	1	1	1	elective
248	P19338	Single Protein	Nucleolin (NUCL_HUMAN)	NCL	2	10	76.05633803	7	9	0.15187011	0.006925308	76.56835864	100	100	Confident	1	1	1	elective
249	Q96G03	Single Protein	Phosphoglucomutase-2 (PGM2_HUMAN)	PGM2	4	14.54248366	87.41830065	7	8	0.250898933	0.004937695	68.24039453	100	100	Confident	1	1	1	elective
250	P04075	Related Proteins	Fructose-bisphosphate aldolase A (ALDOA_HUMAN)	ALDOA	16	18.95604396	64.01098901	6	37	0.42510267	0.029258242	39.39530591	100	100	Confident	1	1	1	elective
251	Q10567	Related Proteins	AP-1 complex subunit beta-1 (AP1B1_HUMAN)	AP1B1	22	7.903055848	62.48682824	6	8	0.167927086	0.003206088	104.5700723	100	100	Confident	1	1	1	elective
252	P07737	Single Protein	Profilin-1 (PROF1_HUMAN)	PFN1	17	57.14285714	82.14285714	6	16	1.371373706	0.041785714	15.04455604	100	100	Confident	1	1	1	elective
253	P08559	Related Proteins	Pyruvate dehydrogenase E1 component subunit alpha, somatic form, mitochondrial (ODPA_HUMAN)	PDHA1	X	14.87179487	69.74358974	6	10	0.311133937	0.008769231	43.26760883	100	100	Confident	1	1	1	elective
254	Q5XKE5	Single Protein	Keratin, type II cytoskeletal 79 (K2C79_HUMAN)	KRT79	12	11.58878505	78.31775701	6	23	0.249609141	0.007743688	57.80017406	100	100	Confident	1	1	1	elective
255	P31946	Related Proteins	14-3-3 protein beta/alpha (1433B_HUMAN)	YWHAB	20	21.54471545	90.6504065	6	18	0.561523006	0.024251896	28.06483063	100	100	Confident	1	1	1	elective
256	Q9HDC9	Single Protein	Adipocyte plasma membrane-associated protein (APMAP_HUMAN)	APMAP	20	17.78846154	60.81730769	6	13	0.378906706	0.016666667	46.45085019	100	100	Confident	1	1	1	elective
257	Q07955	Single Protein	Serine/arginine-rich splicing factor 1 (SRSF1_HUMAN)	SRSF1	17	30.64516129	100	6	6	0.304321387	0.009879032	27.72781496	100	100	Confident	1	1	1	elective
258	P46781	Single Protein	40S ribosomal protein S9 (RS9_HUMAN)	RPS9	CHR_HSCHR19LRC_LRC_S_CTG3_1	28.35051546	100	6	14	0.359356391	0.032989691	22.5775558	100	100	Confident	1	1	1	elective
259	P11464-2	Related Proteins	Isoform 2 of Pregnancy-specific beta-1-glycoprotein 1 (PSG1_HUMAN)	PSG1	19	12.14953271	68.22429907	6	14	0.412537545	0.004748947	48.10939449	100	100	Confident	1	1	1	elective
260	P48047	Single Protein	ATP synthase subunit O, mitochondrial (ATPO_HUMAN)	ATP5O	21	31.45539906	89.6713615	6	12	0.584893192	0.020657277	23.26265832	100	100	Confident	1	1	1	elective
261	P07954	Related Proteins	Fumarate hydratase, mitochondrial (FUMH_HUMAN)	FH	1	18.43137255	60.58823529	6	10	0.333521432	0.00917202	54.60216853	100	100	Confident	1	1	1	elective
262	P60842	Related Proteins	Eukaryotic initiation factor 4A-I (IF4A1_HUMAN)	EIF4A1	17	18.96551724	74.38423645	6	8	0.325711366	0.009117455	46.1245556	100	100	Confident	1	1	1	elective
263	Q9NUB1	Related Proteins	Acetyl-coenzyme A synthetase 2-like, mitochondrial (ACS2L_HUMAN)	ACSS1	20	10.15965167	64.8766328	6	9	0.221677349	0.005172928	74.80899295	100	100	Confident	1	1	1	elective
264	P11177	Related Proteins	Pyruvate dehydrogenase E1 component subunit beta, mitochondrial (ODPB_HUMAN)	PDHB	3	20.61281337	57.66016713	6	9	0.501310729	0.012700965	39.2080326	100	100	Confident	1	1	1	elective
265	P68104	Related Proteins	Elongation factor 1-alpha 1 (EF1A1_HUMAN)	EEF1A1	6	12.55411255	55.62770563	6	26	0.258925412	0.012460098	50.10910827	100	100	Confident	1	1	1	elective
266	P07910	Related Proteins	Heterogeneous nuclear ribonucleoproteins C1/C2 (HNRPC_HUMAN)	HNRNPC	14	18.95424837	81.69934641	6	21	0.333521432	0.028876033	33.64953891	100	100	Confident	1	1	1	elective
267	P36957	Single Protein	Dihydrolipoyllysine-residue succinyltransferase component of 2-oxoglutarate dehydrogenase complex, mitochondrial (ODO2_HUMAN)	DLST	14	17.4392936	66.44591611	6	15	0.297799335	0.019731801	48.72446108	100	100	Confident	1	1	1	elective
268	Q13011	Single Protein	Delta(3,5)-Delta(2,4)-dienoyl-CoA isomerase, mitochondrial (ECH1_HUMAN)	ECH1	CHR_HG26_PATCH	19.81707317	75.6097561	6	17	0.452653926	0.017835366	35.79338318	100	100	Confident	1	1	1	elective
269	A1L0T0	Single Protein	Acetolactate synthase-like protein (ILVBL_HUMAN)	ILVBL	19	12.8164557	59.81012658	6	14	0.279802214	0.009494109	67.82474855	100	100	Confident	1	1	1	elective
270	P06753-2	Related Proteins	Isoform 2 of Tropomyosin alpha-3 chain (TPM3_HUMAN)	TPM3	1	21.37096774	100	6	12	0.341712835	0.018365975	29.01474378	100	100	Confident	1	1	1	elective
271	P31937	Single Protein	3-hydroxyisobutyrate dehydrogenase, mitochondrial (3HIDH_HUMAN)	HIBADH	7	21.72619048	63.69047619	6	13	0.539926526	0.022692308	35.30576194	100	100	Confident	1	1	1	elective
272	P50213	Single Protein	Isocitrate dehydrogenase [NAD] subunit alpha, mitochondrial (IDH3A_HUMAN)	IDH3A	15	19.67213115	66.39344262	6	8	0.42510267	0.009897611	39.56607303	100	100	Confident	1	1	1	elective
273	P51149	Single Protein	Ras-related protein Rab-7a (RAB7A_HUMAN)	RAB7A	3	35.26570048	100	6	10	0.637893707	0.020289855	23.47484125	100	100	Confident	1	1	1	elective
274	P62249	Single Protein	40S ribosomal protein S16 (RS16_HUMAN)	RPS16	19	35.61643836	100	6	10	0.610262028	0.03390411	16.43504093	100	100	Confident	1	1	1	elective
275	P13010	Single Protein	X-ray repair cross-complementing protein 5 (XRCC5_HUMAN)	XRCC5	2	12.97814208	63.93442623	6	10	0.165914401	0.005753685	82.65227587	100	100	Confident	1	1	1	elective
276	P20618	Single Protein	Proteasome subunit beta type-1 (PSB1_HUMAN)	PSMB1	CHR_HSCHR6_1_CTG5	27.80082988	88.7966805	6	9	0.610262028	0.016390041	26.47236979	100	100	Confident	1	1	1	elective
277	O75390	Single Protein	Citrate synthase, mitochondrial (CISY_HUMAN)	CS	12	13.94849785	57.72532189	6	7	0.341712835	0.011538462	51.67951352	100	100	Confident	1	1	1	elective
278	P61158	Single Protein	Actin-related protein 3 (ARP3_HUMAN)	ACTR3	2	17.22488038	65.31100478	6	8	0.359356391	0.009913793	47.34098138	100	100	Confident	1	1	1	elective
279	P54819	Related Proteins	Adenylate kinase 2, mitochondrial (KAD2_HUMAN)	AK2	1	33.47280335	89.53974895	6	15	0.483981789	0.018064989	26.46077189	100	100	Confident	1	1	1	elective
280	P49755	Single Protein	Transmembrane emp24 domain-containing protein 10 (TMEDA_HUMAN)	TMED10	14	36.52968037	89.04109589	6	13	0.561523006	0.023515982	24.96002311	100	100	Confident	1	1	1	elective
281	P00915	Single Protein	Carbonic anhydrase 1 (CAH1_HUMAN)	CA1	8	30.26819923	65.90038314	6	12	0.77827941	0.022171946	28.85238815	100	100	Confident	1	1	1	elective
282	Q8NFW8	Single Protein	N-acylneuraminate cytidylyltransferase (NEUA_HUMAN)	CMAS	12	18.66359447	80.1843318	6	13	0.274274986	0.014810127	48.34864802	100	100	Confident	1	1	1	elective
283	P18085	Single Protein	ADP-ribosylation factor 4 (ARF4_HUMAN)	ARF4	3	41.66666667	84.44444444	6	12	0.995262315	0.030787037	20.49769309	100	100	Confident	1	1	1	elective
284	P30050	Single Protein	60S ribosomal protein L12 (RL12_HUMAN)	RPL12	9	43.03030303	100	6	11	0.70125428	0.023636364	17.80754044	100	100	Confident	1	1	1	elective
285	P30084	Single Protein	Enoyl-CoA hydratase, mitochondrial (ECHM_HUMAN)	ECHS1	10	28.96551724	89.65517241	6	10	0.519911083	0.014597701	31.36713097	100	100	Confident	1	1	1	elective
286	P40429	Single Protein	60S ribosomal protein L13a (RL13A_HUMAN)	RPL13A	19	30.04926108	100	6	10	0.318256739	0.019868637	23.56237731	100	100	Confident	1	1	1	elective
287	P62269	Single Protein	40S ribosomal protein S18 (RS18_HUMAN)	RPS18	CHR_HSCHR6_MHC_MCF_CTG1	30.26315789	100	6	10	0.467799268	0.035855263	17.70786018	100	100	Confident	1	1	1	elective
288	P62906	Single Protein	60S ribosomal protein L10a (RL10A_HUMAN)	RPL10A	6	27.18894009	89.86175115	6	10	0.400688179	0.015668203	24.81553507	100	100	Confident	1	1	1	elective
289	P18669	Single Protein	Phosphoglycerate mutase 1 (PGAM1_HUMAN)	PGAM1	10	37.79527559	89.37007874	6	10	0.519911083	0.012139108	28.78583513	100	100	Confident	1	1	1	elective
290	P35613-2	Single Protein	Isoform 2 of Basigin (BASI_HUMAN)	BSG	19	29.73977695	65.05576208	6	10	0.668100537	0.022331691	29.20268896	100	100	Confident	1	1	1	elective
291	P52272	Related Proteins	Heterogeneous nuclear ribonucleoprotein M (HNRPM_HUMAN)	HNRNPM	19	11.36986301	78.35616438	6	9	0.163949307	0.006433965	77.46431372	100	100	Confident	1	1	1	elective
292	P61353	Single Protein	60S ribosomal protein L27 (RL27_HUMAN)	RPL27	17	43.38235294	100	6	10	0.483981789	0.02622549	15.78774759	100	100	Confident	1	1	1	elective
293	P62750	Single Protein	60S ribosomal protein L23a (RL23A_HUMAN)	RPL23A	17	32.69230769	100	6	9	0.412537545	0.021794872	17.68413417	100	100	Confident	1	1	1	elective
294	P69892	Single Protein	Hemoglobin subunit gamma-2 (HBG2_HUMAN)	HBG2	11	44.89795918	100	6	10	1.371373706	0.021493359	16.11629578	100	100	Confident	1	1	1	elective
295	Q99714	Single Protein	3-hydroxyacyl-CoA dehydrogenase type-2 (HCD2_HUMAN)	HSD17B10	X	26.81992337	71.64750958	6	10	0.823348001	0.017816092	26.90611251	100	100	Confident	1	1	1	elective
296	P10253	Single Protein	Lysosomal alpha-glucosidase (LYAG_HUMAN)	GAA	17	7.24789916	41.59663866	6	8	0.254182266	0.00518694	105.2567866	100	100	Confident	1	1	1	elective
297	P60660	Related Proteins	Myosin light polypeptide 6 (MYL6_HUMAN)	MYL6	12	37.74834437	82.1192053	6	9	1.511886432	0.025275938	16.91913314	100	100	Confident	1	1	1	elective
298	P40925	Related Proteins	Malate dehydrogenase, cytoplasmic (MDHC_HUMAN)	MDH1	2	20.65868263	70.65868263	6	8	0.389495494	0.015076336	36.40302013	100	100	Confident	1	1	1	elective
299	P80723	Single Protein	Brain acid soluble protein 1 (BASP1_HUMAN)	BASP1	5	46.69603524	77.97356828	6	8	0.584893192	0.017400881	22.68001175	100	100	Confident	1	1	1	elective
300	P04899	Related Proteins	Guanine nucleotide-binding protein G(i) subunit alpha-2 (GNAI2_HUMAN)	GNAI2	3	20.84507042	84.22535211	6	7	0.350314038	0.009716805	40.42505431	100	100	Confident	1	1	1	elective
301	P00751	Single Protein	Complement factor B (CFAB_HUMAN)	CFB	CHR_HSCHR6_MHC_MANN_CTG1	8.507853403	59.81675393	6	6	0.172102298	0.003684211	85.47852438	100	100	Confident	1	1	1	elective
302	P23229	Related Proteins	Integrin alpha-6 (ITA6_HUMAN)	ITGA6	2	5.92920354	72.03539823	6	6	0.11397386	0.002423343	126.5261824	100	100	Confident	1	1	1	elective
303	P15531	Related Proteins	Nucleoside diphosphate kinase A (NDKA_HUMAN)	NME1	17	37.5	83.55263158	6	11	1.371373706	0.016638186	17.13767123	15.88056123	98.97610922	Confident	1	1	1	elective
304	P55268	Single Protein	Laminin subunit beta-2 (LAMB2_HUMAN)	LAMB2	3	3.337041157	63.7374861	5	5	0.071816607	0.001642686	195.8544396	100	100	Confident	1	1	1	elective
305	P0DML2	Related Proteins	Chorionic somatomammotropin hormone 1 (CSH1_HUMAN)	CSH1	17	33.640553	73.73271889	5	59	0.687612476	0.104454685	25.00435749	100	100	Confident	1	1	1	elective
306	P27348	Single Protein	14-3-3 protein theta (1433T_HUMAN)	YWHAQ	2	16.73469388	79.59183673	5	14	0.44974067	0.008453778	27.74676675	100	100	Confident	1	1	1	elective
307	Q01518	Related Proteins	Adenylyl cyclase-associated protein 1 (CAP1_HUMAN)	CAP1	1	11.78947368	75.57894737	5	9	0.237635028	0.009212538	51.86869261	100	100	Confident	1	1	1	elective
308	P61978	Related Proteins	Heterogeneous nuclear ribonucleoprotein K (HNRPK_HUMAN)	HNRNPK	9	12.52699784	72.13822894	5	8	0.237635028	0.008595113	50.94440275	100	100	Confident	1	1	1	elective
309	Q9NUB1	Related Proteins	Acetyl-coenzyme A synthetase 2-like, mitochondrial (ACS2L_HUMAN)	ACSS1	20	10.88534107	64.8766328	5	7	0.181581733	0.003793622	74.80899295	100	100	Confident	1	1	1	elective
310	P02511	Single Protein	Alpha-crystallin B chain (CRYAB_HUMAN)	CRYAB	11	31.42857143	65.71428571	5	10	0.730195739	0.028014184	20.14641932	100	100	Confident	1	1	1	elective
311	P62241	Single Protein	40S ribosomal protein S8 (RS8_HUMAN)	RPS8	1	28.36538462	100	5	11	0.253254336	0.022596154	24.19016265	100	100	Confident	1	1	1	elective
312	O75367	Related Proteins	Core histone macro-H2A.1 (H2AY_HUMAN)	H2AFY	5	16.12903226	78.22580645	5	9	0.211527659	0.012320789	39.59246713	100	100	Confident	1	1	1	elective
313	P51991	Single Protein	Heterogeneous nuclear ribonucleoprotein A3 (ROA3_HUMAN)	HNRNPA3	2	18.25396825	64.28571429	5	9	0.277564921	0.016486405	39.57058334	100	100	Confident	1	1	1	elective
314	Q99497	Single Protein	Protein/nucleic acid deglycase DJ-1 (PARK7_HUMAN)	PARK7	1	34.92063492	74.07407407	5	10	0.615598098	0.023544974	19.87848824	100	100	Confident	1	1	1	elective
315	P62081	Single Protein	40S ribosomal protein S7 (RS7_HUMAN)	RPS7	2	29.89690722	73.19587629	5	7	0.389495494	0.015635739	22.11325794	100	100	Confident	1	1	1	elective
316	Q02878	Single Protein	60S ribosomal protein L6 (RL6_HUMAN)	RPL6	12	17.01388889	100	5	8	0.184484581	0.013136574	32.70762882	100	100	Confident	1	1	1	elective
317	P98160	Single Protein	Basement membrane-specific heparan sulfate proteoglycan core protein (PGBM_HUMAN)	HSPG2	1	1.457526759	45.86654521	5	5	0.039122304	8.28E-04	468.532474	100	100	Confident	1	1	1	elective
318	P36776	Related Proteins	Lon protease homolog, mitochondrial (LONM_HUMAN)	LONP1	19	6.360792492	65.69343066	5	6	0.100694171	0.002992573	106.4224021	100	100	Confident	1	1	1	elective
319	Q7Z794	Single Protein	Keratin, type II cytoskeletal 1b (K2C1B_HUMAN)	KRT77	12	5.190311419	67.12802768	5	34	0.21547425	0.005358147	61.86351022	100	100	Confident	1	1	1	elective
320	P0DOY2	Related Proteins	Immunoglobulin lambda constant 2 (IGLC2_HUMAN)	IGLC2	22	60.37735849	100	5	29	2.16227766	0.082614555	11.28654931	100	100	Confident	1	1	1	elective
321	O75874	Single Protein	Isocitrate dehydrogenase [NADP] cytoplasmic (IDHC_HUMAN)	IDH1	2	14.00966184	81.15942029	5	11	0.24782547	0.013707572	46.62951443	100	100	Confident	1	1	1	elective
322	P11464-2	Related Proteins	Isoform 2 of Pregnancy-specific beta-1-glycoprotein 1 (PSG1_HUMAN)	PSG1	19	10.28037383	68.22429907	5	12	0.333521432	0.008160944	48.10939449	100	100	Confident	1	1	1	elective
323	Q07020	Single Protein	60S ribosomal protein L18 (RL18_HUMAN)	RPL18	19	30.85106383	100	5	12	0.2710618	0.034929078	21.62106783	100	100	Confident	1	1	1	elective
324	P05388	Related Proteins	60S acidic ribosomal protein P0 (RLA0_HUMAN)	RPLP0	12	20.82018927	59.93690852	5	10	0.417474163	0.017249977	34.25179766	100	100	Confident	1	1	1	elective
325	P15531	Related Proteins	Nucleoside diphosphate kinase A (NDKA_HUMAN)	NME1	17	30.92105263	83.55263158	5	10	1.053525026	0.01314705	17.13767123	100	100	Confident	1	1	1	elective
326	P48307	Related Proteins	Tissue factor pathway inhibitor 2 (TFPI2_HUMAN)	TFPI2	7	21.70212766	69.78723404	5	8	0.365007807	0.027807018	26.9159769	100	100	Confident	1	1	1	elective
327	Q12906	Related Proteins	Interleukin enhancer-binding factor 3 (ILF3_HUMAN)	ILF3	19	6.823266219	57.04697987	5	9	0.128837892	0.009543454	95.2790725	100	100	Confident	1	1	1	elective
328	P00387	Related Proteins	NADH-cytochrome b5 reductase 3 (NB5R3_HUMAN)	CYB5R3	22	20.26578073	71.76079734	5	8	0.43301257	0.015335868	34.21272256	100	100	Confident	1	1	1	elective
329	P04217	Single Protein	Alpha-1B-glycoprotein (A1BG_HUMAN)	A1BG	19	10.70707071	47.27272727	5	8	0.31536905	0.012066906	54.21953944	100	100	Confident	1	1	1	elective
330	P49419	Related Proteins	Alpha-aminoadipic semialdehyde dehydrogenase (AL7A1_HUMAN)	ALDH7A1	5	11.13172542	63.82189239	5	8	0.228247006	0.009801587	58.45011776	100	100	Confident	1	1	1	elective
331	P61224	Related Proteins	Ras-related protein Rap-1b (RAP1B_HUMAN)	RAP1B	12	22.82608696	72.82608696	5	7	0.584893192	0.019073499	20.81159274	100	100	Confident	1	1	1	elective
332	P13489	Single Protein	Ribonuclease inhibitor (RINI_HUMAN)	RNH1	CHR_HSCHR11_1_CTG8	14.09978308	72.23427332	5	5	0.343399333	0.005334891	49.9410872	100	100	Confident	1	1	1	elective
333	P13796	Single Protein	Plastin-2 (PLSL_HUMAN)	LCP1	13	9.888357257	79.26634769	5	6	0.17339557	0.005387205	70.24389151	100	100	Confident	1	1	1	elective
334	P48449	Related Proteins	Lanosterol synthase (ERG7_HUMAN)	LSS	21	7.240437158	67.75956284	5	7	0.170828137	0.005135301	83.25511578	100	100	Confident	1	1	1	elective
335	Q9NPH2	Related Proteins	Inositol-3-phosphate synthase 1 (INO1_HUMAN)	ISYNA1	19	12.72401434	38.53046595	5	6	0.277564921	0.00665773	61.02910107	100	100	Confident	1	1	1	elective
336	P05187	Single Protein	Alkaline phosphatase, placental type (PPB1_HUMAN)	ALPP	2	13.45794393	67.47663551	5	5	0.253254336	0.004688569	57.9172875	100	100	Confident	1	1	1	elective
337	P19823	Single Protein	Inter-alpha-trypsin inhibitor heavy chain H2 (ITIH2_HUMAN)	ITIH2	10	5.602536998	62.57928118	5	6	0.123324033	0.003106576	106.3966093	100	100	Confident	1	1	1	elective
338	P50453	Single Protein	Serpin B9 (SPB9_HUMAN)	SERPINB9	6	13.82978723	83.77659574	5	6	0.333521432	0.006618357	42.37630776	100	100	Confident	1	1	1	elective
339	P62888	Single Protein	60S ribosomal protein L30 (RL30_HUMAN)	RPL30	8	59.13043478	100	5	6	0.832980711	0.019855072	12.77574159	100	100	Confident	1	1	1	elective
340	Q13263	Single Protein	Transcription intermediary factor 1-beta (TIF1B_HUMAN)	TRIM28	19	10.77844311	51.13772455	5	6	0.154781985	0.004996353	88.49341893	100	100	Confident	1	1	1	elective
341	Q9NSE4	Single Protein	Isoleucine--tRNA ligase, mitochondrial (SYIM_HUMAN)	IARS2	1	5.533596838	71.34387352	5	5	0.108263058	0.002969224	113.7190811	100	100	Confident	1	1	1	elective
342	P0CG47	Related and Unrelated Proteins	Polyubiquitin-B (UBB_HUMAN)	UBB	17	61.5720524	100	5	34	0.403003723	0.017994905	25.74583819	100	100	Confident	1	1	1	elective
343	B9A064	Single Protein	Immunoglobulin lambda-like polypeptide 5 (IGLL5_HUMAN)	IGLL5	22	31.30841121	82.71028037	5	27	0.77827941	0.062093086	23.04863835	100	100	Confident	1	1	1	elective
344	P69905	Single Protein	Hemoglobin subunit alpha (HBA_HUMAN)	HBA1	16	54.92957746	59.85915493	5	23	1.275845926	0.102699531	15.24792558	100	100	Confident	1	1	1	elective
345	P54819	Related Proteins	Adenylate kinase 2, mitochondrial (KAD2_HUMAN)	AK2	1	30.12552301	89.53974895	5	14	0.389495494	0.019010069	26.46077189	100	100	Confident	1	1	1	elective
346	Q96AG4	Single Protein	Leucine-rich repeat-containing protein 59 (LRC59_HUMAN)	LRRC59	17	19.54397394	91.85667752	5	12	0.21957046	0.019652552	34.9088765	100	100	Confident	1	1	1	elective
347	P02766	Single Protein	Transthyretin (TTHY_HUMAN)	TTR	18	44.21768707	38.0952381	5	11	1.275845926	0.029931973	15.87704706	100	100	Confident	1	1	1	elective
348	P62826	Single Protein	GTP-binding nuclear protein Ran (RAN_HUMAN)	RAN	12	23.61111111	76.85185185	5	11	0.531740464	0.031024096	24.40761778	100	100	Confident	1	1	1	elective
349	P62879	Related Proteins	Guanine nucleotide-binding protein G(I)/G(S)/G(T) subunit beta-2 (GBB2_HUMAN)	GNB2	7	17.05882353	53.82352941	5	11	0.417474163	0.014700264	37.30705922	100	100	Confident	1	1	1	elective
350	P22392	Related Proteins	Nucleoside diphosphate kinase B (NDKB_HUMAN)	NME2	17	30.26315789	100	5	9	0.832980711	0.023130981	17.28694106	100	100	Confident	1	1	1	elective
351	P00338	Related Proteins	L-lactate dehydrogenase A chain (LDHA_HUMAN)	LDHA	11	15.96385542	89.45783133	5	10	0.333521432	0.013000374	36.66536098	100	100	Confident	1	1	1	elective
352	P00338	Related Proteins	L-lactate dehydrogenase A chain (LDHA_HUMAN)	LDHA	11	17.1686747	89.45783133	5	10	0.333521432	0.013000374	36.66536098	100	100	Confident	1	1	1	elective
353	P30086	Single Protein	Phosphatidylethanolamine-binding protein 1 (PEBP1_HUMAN)	PEBP1	12	34.75935829	82.88770053	5	10	0.687612476	0.032688172	21.04366603	100	100	Confident	1	1	1	elective
354	P42126	Related Proteins	Enoyl-CoA delta isomerase 1, mitochondrial (ECI1_HUMAN)	ECI1	16	17.8807947	66.55629139	5	10	0.403003723	0.015947712	32.7952378	100	100	Confident	1	1	1	elective
355	Q9Y2Q3	Related Proteins	Glutathione S-transferase kappa 1 (GSTK1_HUMAN)	GSTK1	7	27.43362832	79.20353982	5	10	0.615598098	0.024520649	25.48029794	100	100	Confident	1	1	1	elective
356	P62873	Related Proteins	Guanine nucleotide-binding protein G(I)/G(S)/G(T) subunit beta-1 (GBB1_HUMAN)	GNB1	1	16.76470588	53.82352941	5	9	0.417474163	0.010776398	37.35301306	100	100	Confident	1	1	1	elective
357	P62913	Single Protein	60S ribosomal protein L11 (RL11_HUMAN)	RPL11	1	24.15730337	73.03370787	5	9	0.43301257	0.020786517	20.23964007	100	100	Confident	1	1	1	elective
358	P22695	Single Protein	Cytochrome b-c1 complex subunit 2, mitochondrial (QCR2_HUMAN)	UQCRC2	CHR_HG926_PATCH	15.45253863	71.74392936	5	8	0.31536905	0.012666667	48.41288308	100	100	Confident	1	1	1	elective
359	P01023	Single Protein	Alpha-2-macroglobulin (A2MG_HUMAN)	A2M	12	4.002713704	65.46811398	5	7	0.095676986	0.003683004	163.1878915	100	100	Confident	1	1	1	elective
360	P08754	Single Protein	Guanine nucleotide-binding protein G(k) subunit alpha (GNAI3_HUMAN)	GNAI3	1	16.94915254	75.42372881	5	6	0.264855217	0.005267094	40.5062676	100	100	Confident	1	1	1	elective
361	P10606	Single Protein	Cytochrome c oxidase subunit 5B, mitochondrial (COX5B_HUMAN)	COX5B	2	38.75968992	100	5	5	0.968419447	0.017700258	13.68694287	100	100	Confident	1	1	1	elective
362	P08123	Single Protein	Collagen alpha-2(I) chain (CO1A2_HUMAN)	COL1A2	7	4.39238653	61.34699854	5	5	0.105295141	0.001856369	129.2354429	100	100	Confident	1	1	1	elective
363	P14866	Single Protein	Heterogeneous nuclear ribonucleoprotein L (HNRPL_HUMAN)	HNRNPL	CHR_HG26_PATCH	8.319185059	54.4991511	5	5	0.204051772	0.006088889	64.09236372	100	100	Confident	1	1	1	elective
364	P35606	Related Proteins	Coatomer subunit beta' (COPB2_HUMAN)	COPB2	3	5.629139073	69.09492274	5	5	0.133307665	0.003077269	102.4224843	100	100	Confident	1	1	1	elective
365	P36955	Single Protein	Pigment epithelium-derived factor (PEDF_HUMAN)	SERPINF1	CHR_HSCHR17_1_CTG2	13.15789474	66.74641148	5	5	0.299081397	0.006898288	46.28330531	100	100	Confident	1	1	1	elective
366	P55145	Single Protein	Mesencephalic astrocyte-derived neurotrophic factor (MANF_HUMAN)	MANF	3	23.07692308	100	5	5	0.417474163	0.012545788	20.68681186	100	100	Confident	1	1	1	elective
367	P63096	Related Proteins	Guanine nucleotide-binding protein G(i) subunit alpha-1 (GNAI1_HUMAN)	GNAI1	7	16.66666667	75.42372881	5	5	0.264855217	0.006357206	40.3352297	100	100	Confident	1	1	1	elective
368	Q9UBS4	Single Protein	DnaJ homolog subfamily B member 11 (DJB11_HUMAN)	DNAJB11	3	21.50837989	64.24581006	5	5	0.277564921	0.006284916	40.48862008	100	100	Confident	1	1	1	elective
369	P62280	Single Protein	40S ribosomal protein S11 (RS11_HUMAN)	RPS11	19	29.74683544	100	4	9	0.301025217	0.016877637	18.41899308	100	100	Confident	1	1	1	elective
370	P00491	Single Protein	Purine nucleoside phosphorylase (PNPH_HUMAN)	PNP	14	18.33910035	84.77508651	4	6	0.373823796	0.011534025	32.09715605	100	100	Confident	1	1	1	elective
371	P42765	Single Protein	3-ketoacyl-CoA thiolase, mitochondrial (THIM_HUMAN)	ACAA2	18	14.60957179	66.75062972	4	7	0.245197085	0.007766583	41.89764584	100	100	Confident	1	1	1	elective
372	Q9UIQ6	Related Proteins	Leucyl-cystinyl aminopeptidase (LCAP_HUMAN)	LNPEP	5	3.512195122	64.87804878	4	5	0.099606032	0.002197609	117.2742305	100	100	Confident	1	1	1	elective
373	P16401	Single Protein	Histone H1.5 (H15_HUMAN)	HIST1H1B	6	17.69911504	100	4	17	0.168951816	0.041297935	22.56646828	100	100	Confident	1	1	1	elective
374	P62917	Single Protein	60S ribosomal protein L8 (RL8_HUMAN)	RPL8	8	16.73151751	78.21011673	4	13	0.193776642	0.028858625	28.00728875	100	100	Confident	1	1	1	elective
375	Q9BVK6	Single Protein	Transmembrane emp24 domain-containing protein 9 (TMED9_HUMAN)	TMED9	5	22.55319149	100	4	6	0.373823796	0.010992908	27.26019178	100	100	Confident	1	1	1	elective
376	P53597	Single Protein	Succinate--CoA ligase [ADP/GDP-forming] subunit alpha, mitochondrial (SUCA_HUMAN)	SUCLG1	2	16.76300578	45.66473988	4	6	0.321941148	0.013405797	36.22684503	100	100	Confident	1	1	1	elective
377	O15230	Single Protein	Laminin subunit alpha-5 (LAMA5_HUMAN)	LAMA5	20	1.136671177	56.91474966	4	5	0.0302556	7.50E-04	399.478538	100	100	Confident	1	1	1	elective
378	P59998	Related Proteins	Actin-related protein 2/3 complex subunit 4 (ARPC4_HUMAN)	ARPC4	3	25	86.9047619	4	4	0.492495545	0.012103175	19.65430376	100	100	Confident	1	1	1	elective
379	P61604	Single Protein	10 kDa heat shock protein, mitochondrial (CH10_HUMAN)	HSPE1	2	45.09803922	100	4	5	0.77827941	0.020424837	10.92487116	100	100	Confident	1	1	1	elective
380	Q04917	Single Protein	14-3-3 protein eta (1433F_HUMAN)	YWHAH	22	16.66666667	89.43089431	4	14	0.321941148	0.015679443	28.2010187	100	100	Confident	1	1	1	elective
381	P15880	Single Protein	40S ribosomal protein S2 (RS2_HUMAN)	RPS2	16	16.04095563	92.83276451	4	11	0.211527659	0.023321957	31.30459517	100	100	Confident	1	1	1	elective
382	Q969H8	Single Protein	Myeloid-derived growth factor (MYDGF_HUMAN)	MYDGF	19	27.16763006	42.77456647	4	10	1.030917621	0.05518018	18.78331371	100	100	Confident	1	1	1	elective
383	O14818	Related Proteins	Proteasome subunit alpha type-7 (PSA7_HUMAN)	PSMA7	20	19.75806452	91.12903226	4	7	0.258925412	0.01438172	27.86961465	100	100	Confident	1	1	1	elective
384	P07305	Single Protein	Histone H1.0 (H10_HUMAN)	H1F0	22	20.6185567	100	4	8	0.185971012	0.017611684	20.85019521	100	100	Confident	1	1	1	elective
385	P13611	Related Proteins	Versican core protein (CSPG2_HUMAN)	VCAN	5	1.472320377	42.81507656	4	8	0.041039598	0.001559166	372.5895369	100	100	Confident	1	1	1	elective
386	P50395	Single Protein	Rab GDP dissociation inhibitor beta (GDIB_HUMAN)	GDI2	10	9.438202247	88.53932584	4	8	0.172102298	0.009363296	50.6308776	100	100	Confident	1	1	1	elective
387	Q02978	Related Proteins	Mitochondrial 2-oxoglutarate/malate carrier protein (M2OM_HUMAN)	SLC25A11	17	17.19745223	73.24840764	4	10	0.291549665	0.014190821	34.03985127	100	100	Confident	1	1	1	elective
388	Q14696	Single Protein	LRP chaperone MESD (MESD_HUMAN)	MESD		20.94017094	73.5042735	4	9	0.258925412	0.026202749	26.06030439	100	100	Confident	1	1	1	elective
389	Q9Y696	Single Protein	Chloride intracellular channel protein 4 (CLIC4_HUMAN)	CLIC4	1	19.76284585	81.81818182	4	7	0.333521432	0.013833992	28.75374442	100	100	Confident	1	1	1	elective
390	Q96KP4	Single Protein	Cytosolic non-specific dipeptidase (CNDP2_HUMAN)	CNDP2	18	12.42105263	83.15789474	4	8	0.182298865	0.008947368	52.8449149	100	100	Confident	1	1	1	elective
391	P51572	Related Proteins	B-cell receptor-associated protein 31 (BAP31_HUMAN)	BCAP31	X	13.41463415	76.42276423	4	8	0.282649831	0.01795393	27.97401162	100	100	Confident	1	1	1	elective
392	P62753	Single Protein	40S ribosomal protein S6 (RS6_HUMAN)	RPS6	9	18.87550201	100	4	7	0.152228098	0.015729585	28.66298659	100	100	Confident	1	1	1	elective
393	Q02543	Single Protein	60S ribosomal protein L18a (RL18A_HUMAN)	RPL18A	19	25.56818182	100	4	7	0.291549665	0.021780303	20.74889975	100	100	Confident	1	1	1	elective
394	Q15005	Single Protein	Signal peptidase complex subunit 2 (SPCS2_HUMAN)	SPCS2	11	16.37168142	67.69911504	4	6	0.373823796	0.017619048	24.98674245	100	100	Confident	1	1	1	elective
395	Q9Y2B0	Single Protein	Protein canopy homolog 2 (CNPY2_HUMAN)	CNPY2	12	34.06593407	100	4	8	0.519911083	0.02518315	20.63917058	100	100	Confident	1	1	1	elective
396	P36542	Related Proteins	ATP synthase subunit gamma, mitochondrial (ATPG_HUMAN)	ATP5C1	10	14.76510067	74.16107383	4	6	0.266380173	0.01546003	32.97527134	100	100	Confident	1	1	1	elective
397	Q14019	Single Protein	Coactosin-like protein (COTL1_HUMAN)	COTL1	16	20.42253521	80.98591549	4	7	0.55051578	0.019366197	15.9350346	100	100	Confident	1	1	1	elective
398	P02649	Single Protein	Apolipoprotein E (APOE_HUMAN)	APOE	19	15.77287066	92.7444795	4	4	0.211527659	0.006572029	36.13175503	100	100	Confident	1	1	1	elective
399	P39019	Single Protein	40S ribosomal protein S19 (RS19_HUMAN)	RPS19	19	20.68965517	100	4	5	0.389495494	0.017816092	16.05053504	100	100	Confident	1	1	1	elective
400	P47756	Related Proteins	F-actin-capping protein subunit beta (CAPZB_HUMAN)	CAPZB	1	20.93862816	81.22743682	4	6	0.291549665	0.005565584	31.33076922	100	100	Confident	1	1	1	elective
401	P50895	Single Protein	Basal cell adhesion molecule (BCAM_HUMAN)	BCAM	19	7.802547771	65.60509554	4	5	0.178768635	0.00532646	67.36259168	100	100	Confident	1	1	1	elective
402	P61586	Single Protein	Transforming protein RhoA (RHOA_HUMAN)	RHOA	3	28.49740933	72.02072539	4	6	0.389495494	0.01208981	21.75407219	100	100	Confident	1	1	1	elective
403	Q12905	Single Protein	Interleukin enhancer-binding factor 2 (ILF2_HUMAN)	ILF2	1	12.30769231	47.17948718	4	4	0.274274986	0.00534188	43.03518704	100	100	Confident	1	1	1	elective
404	P06756	Related Proteins	Integrin alpha-V (ITAV_HUMAN)	ITGAV	2	3.816793893	66.98473282	4	5	0.095478757	0.002359381	115.9644518	100	100	Confident	1	1	1	elective
405	P08572	Single Protein	Collagen alpha-2(IV) chain (CO4A2_HUMAN)	COL4A2	13	3.387850467	62.20794393	4	4	0.062467831	0.001498801	167.4486295	100	100	Confident	1	1	1	elective
406	P60228	Single Protein	Eukaryotic translation initiation factor 3 subunit E (EIF3E_HUMAN)	EIF3E	8	8.314606742	88.76404494	4	4	0.189793791	0.004681648	52.18738809	100	100	Confident	1	1	1	elective
407	Q86VP6	Single Protein	Cullin-associated NEDD8-dissociated protein 1 (CAND1_HUMAN)	CAND1	12	4.06504065	65.93495935	4	4	0.076465214	0.002152204	136.2886597	100	100	Confident	1	1	1	elective
408	P01241	Related and Unrelated Proteins	Somatotropin (SOMA_HUMAN)	GH1	17	14.74654378	76.49769585	4	48	0.519911083	0.101536098	24.83148029	100	100	Confident	1	1	1	elective
409	P02765	Single Protein	Alpha-2-HS-glycoprotein (FETUA_HUMAN)	AHSG	3	15.80381471	43.59673025	4	19	0.373823796	0.036717752	39.29971033	100	100	Confident	1	1	1	elective
410	P13646	Related Proteins	Keratin, type I cytoskeletal 13 (K1C13_HUMAN)	KRT13	17	6.550218341	69.43231441	4	16	0.211527659	0.014067869	49.55737861	100	100	Confident	1	1	1	elective
411	P18621	Related Proteins	60S ribosomal protein L17 (RL17_HUMAN)	RPL17	18	26.63043478	100	4	12	0.258925412	0.028364389	21.38333266	100	100	Confident	1	1	1	elective
412	O75477	Single Protein	Erlin-1 (ERLN1_HUMAN)	ERLIN1	10	13.87283237	84.39306358	4	10	0.22712524	0.011801541	38.90134876	100	100	Confident	1	1	1	elective
413	O76013	Related Proteins	Keratin, type I cuticular Ha6 (KRT36_HUMAN)	KRT36	17	8.137044968	73.23340471	4	10	0.216483949	0.007672634	52.21397053	100	100	Confident	1	1	1	elective
414	P02763	Single Protein	Alpha-1-acid glycoprotein 1 (A1AG1_HUMAN)	ORM1	9	19.40298507	79.60199005	4	10	0.519911083	0.0328125	23.49675932	100	100	Confident	1	1	1	elective
415	P11464-2	Related Proteins	Isoform 2 of Pregnancy-specific beta-1-glycoprotein 1 (PSG1_HUMAN)	PSG1	19	10.98130841	68.22429907	4	10	0.258925412	0.00724585	48.10939449	100	100	Confident	1	1	1	elective
416	P13073	Single Protein	Cytochrome c oxidase subunit 4 isoform 1, mitochondrial (COX41_HUMAN)	COX4I1	16	26.03550296	100	4	9	0.389495494	0.027120316	19.56404853	100	100	Confident	1	1	1	elective
417	P62263	Single Protein	40S ribosomal protein S14 (RS14_HUMAN)	RPS14	5	36.42384106	73.50993377	4	9	0.389495494	0.051801802	16.26253281	100	100	Confident	1	1	1	elective
418	Q9NYL4	Related Proteins	Peptidyl-prolyl cis-trans isomerase FKBP11 (FKB11_HUMAN)	FKBP11	12	19.90049751	47.26368159	4	9	0.42510267	0.026767677	22.16628374	100	100	Confident	1	1	1	elective
419	P60953	Single Protein	Cell division control protein 42 homolog (CDC42_HUMAN)	CDC42	1	19.89528796	64.92146597	4	7	0.519911083	0.025219298	21.24501723	100	100	Confident	1	1	1	elective
420	Q9NSB4	Single Protein	Keratin, type II cuticular Hb2 (KRT82_HUMAN)	KRT82	12	7.602339181	83.43079922	4	8	0.160155302	0.011018325	56.61632228	100	100	Confident	1	1	1	elective
421	P10915	Single Protein	Hyaluronan and proteoglycan link protein 1 (HPLN1_HUMAN)	HAPLN1	5	11.5819209	69.49152542	4	7	0.258925412	0.01106403	40.13998593	100	100	Confident	1	1	1	elective
422	Q96QK1	Single Protein	Vacuolar protein sorting-associated protein 35 (VPS35_HUMAN)	VPS35	16	5.527638191	76.25628141	4	7	0.109031343	0.005530417	91.64893195	100	100	Confident	1	1	1	elective
423	Q9P0L0	Related Proteins	Vesicle-associated membrane protein-associated protein A (VAPA_HUMAN)	VAPA	18	17.67068273	77.10843373	4	6	0.321941148	0.015360983	27.87520954	100	100	Confident	1	1	1	elective
424	Q9Y2Q3	Related Proteins	Glutathione S-transferase kappa 1 (GSTK1_HUMAN)	GSTK1	7	25.22123894	79.20353982	4	7	0.467799268	0.014791403	25.48029794	100	100	Confident	1	1	1	elective
425	O95571	Single Protein	Persulfide dioxygenase ETHE1, mitochondrial (ETHE1_HUMAN)	ETHE1	19	20.86614173	68.8976378	4	6	0.467799268	0.01148294	27.85510968	100	100	Confident	1	1	1	elective
426	P02792	Single Protein	Ferritin light chain (FRIL_HUMAN)	FTL	19	30.28571429	80.57142857	4	6	0.519911083	0.021867612	20.00710221	100	100	Confident	1	1	1	elective
427	P11279	Single Protein	Lysosome-associated membrane glycoprotein 1 (LAMP1_HUMAN)	LAMP1	13	8.633093525	43.64508393	4	6	0.291549665	0.011748634	44.85381381	100	100	Confident	1	1	1	elective
428	P51571	Single Protein	Translocon-associated protein subunit delta (SSRD_HUMAN)	SSR4	X	30.63583815	61.2716763	4	5	0.930697729	0.017901235	18.98660604	100	100	Confident	1	1	1	elective
429	P52907	Single Protein	F-actin-capping protein subunit alpha-1 (CAZA1_HUMAN)	CAPZA1	1	18.88111888	90.90909091	4	6	0.301025217	0.011305361	32.90232791	100	100	Confident	1	1	1	elective
430	P62244	Single Protein	40S ribosomal protein S15a (RS15A_HUMAN)	RPS15A	16	30.76923077	100	4	6	0.519911083	0.022435897	14.82996743	100	100	Confident	1	1	1	elective
431	Q00765	Single Protein	Receptor expression-enhancing protein 5 (REEP5_HUMAN)	REEP5	5	15.87301587	59.78835979	4	6	0.492495545	0.025811209	21.47904207	100	100	Confident	1	1	1	elective
432	O15260	Related Proteins	Surfeit locus protein 4 (SURF4_HUMAN)	SURF4	CHR_HG2030_PATCH	11.52416357	39.03345725	4	4	0.584893192	0.012860082	30.37378334	100	100	Confident	1	1	1	elective
433	P28072	Single Protein	Proteasome subunit beta type-6 (PSB6_HUMAN)	PSMB6	17	16.73640167	51.46443515	4	5	0.668100537	0.018244576	25.34144784	100	100	Confident	1	1	1	elective
434	P42677	Single Protein	40S ribosomal protein S27 (RS27_HUMAN)	RPS27	1	40.47619048	66.66666667	4	4	0.77827941	0.024801587	9.454835764	100	100	Confident	1	1	1	elective
435	Q04837	Single Protein	Single-stranded DNA-binding protein, mitochondrial (SSBP_HUMAN)	SSBP1	CHR_HSCHR7_1_CTG6	29.05405405	100	4	5	0.519911083	0.015765766	17.24903333	100	100	Confident	1	1	1	elective
436	O75947	Related Proteins	ATP synthase subunit d, mitochondrial (ATP5H_HUMAN)	ATP5H	17	22.36024845	100	4	4	0.467799268	0.012939959	18.47949551	100	100	Confident	1	1	1	elective
437	P08708	Single Protein	40S ribosomal protein S17 (RS17_HUMAN)	RPS17	15	22.96296296	67.40740741	4	4	0.406527242	0.015432099	15.54038985	100	100	Confident	1	1	1	elective
438	P12830	Single Protein	Cadherin-1 (CADH1_HUMAN)	CDH1	16	6.349206349	39.45578231	4	4	0.14504757	0.004925138	97.39585929	100	100	Confident	1	1	1	elective
439	P17813	Related Proteins	Endoglin (EGLN_HUMAN)	ENG	9	8.054711246	44.68085106	4	4	0.22712524	0.006449948	70.53310261	100	100	Confident	1	1	1	elective
440	P28070	Single Protein	Proteasome subunit beta type-4 (PSB4_HUMAN)	PSMB4	1	21.21212121	63.63636364	4	4	0.445439771	0.009689922	29.18547787	100	100	Confident	1	1	1	elective
441	P37802	Related Proteins	Transgelin-2 (TAGL2_HUMAN)	TAGLN2	1	21.6080402	100	4	4	0.492495545	0.010469012	22.37717301	100	100	Confident	1	1	1	elective
442	P63000	Related Proteins	Ras-related C3 botulinum toxin substrate 1 (RAC1_HUMAN)	RAC1	7	21.35416667	59.375	4	4	0.445439771	0.014671362	21.43624166	100	100	Confident	1	1	1	elective
443	P63241	Related Proteins	Eukaryotic translation initiation factor 5A-1 (IF5A1_HUMAN)	EIF5A	17	40.25974026	53.24675325	4	4	0.719072202	0.013528139	16.82140456	100	100	Confident	1	1	1	elective
444	Q15149	Related Proteins	Plectin (PLEC_HUMAN)	PLEC	8	0.747224594	90.99060632	3	3	0.010076196	2.38E-04	531.4659865	100	100	Confident	1	1	1	elective
445	Q15293	Single Protein	Reticulocalbin-1 (RCN1_HUMAN)	RCN1	11	12.08459215	67.0694864	3	4	0.154781985	0.009476031	38.86616458	100	100	Confident	1	1	1	elective
446	P20936	Related Proteins	Ras GTPase-activating protein 1 (RASA1_HUMAN)	RASA1	5	2.960840497	70.20057307	3	4	0.065425129	0.002353445	116.3294587	100	100	Confident	1	1	1	elective
447	P11166	Single Protein	Solute carrier family 2, facilitated glucose transporter member 1 (GTR1_HUMAN)	SLC2A1	1	10.36585366	33.1300813	3	6	0.205260937	0.012527233	54.0485358	100	100	Confident	1	1	1	elective
448	P24043	Single Protein	Laminin subunit alpha-2 (LAMA2_HUMAN)	LAMA2	6	1.057014734	65.63100577	3	3	0.021283561	7.01E-04	343.6836473	100	100	Confident	1	1	1	elective
449	Q00325-2	Single Protein	Isoform B of Phosphate carrier protein, mitochondrial (MPCP_HUMAN)	SLC25A3	12	10.8033241	74.51523546	3	8	0.188502227	0.013457557	39.93264136	100	100	Confident	1	1	1	elective
450	P07738	Single Protein	Bisphosphoglycerate mutase (PMGE_HUMAN)	BPGM	7	15.44401544	70.27027027	3	6	0.225279857	0.012226512	29.98651037	100	100	Confident	1	1	1	elective
451	P10109	Single Protein	Adrenodoxin, mitochondrial (ADX_HUMAN)	FDX1	11	17.39130435	77.17391304	3	6	0.389495494	0.026995305	19.3806151	100	100	Confident	1	1	1	elective
452	Q5SSJ5	Related Proteins	Heterochromatin protein 1-binding protein 3 (HP1B3_HUMAN)	HP1BP3	1	4.701627486	79.74683544	3	7	0.072267222	0.007161458	61.1692701	100	100	Confident	1	1	1	elective
453	O15123	Related Proteins	Angiopoietin-2 (ANGP2_HUMAN)	ANGPT2	8	7.862903226	64.51612903	3	6	0.14504757	0.007919366	56.88293063	100	100	Confident	1	1	1	elective
454	P62829	Single Protein	60S ribosomal protein L23 (RL23_HUMAN)	RPL23	17	32.14285714	100	3	6	0.304321387	0.022619048	14.85606154	100	100	Confident	1	1	1	elective
455	Q15436	Single Protein	Protein transport protein Sec23A (SC23A_HUMAN)	SEC23A	14	4.575163399	57.90849673	3	4	0.102182525	0.003409091	86.10525509	100	100	Confident	1	1	1	elective
456	Q6NUK1	Single Protein	Calcium-binding mitochondrial carrier protein SCaMC-1 (SCMC1_HUMAN)	SLC25A24	CHR_HSCHR1_6_CTG3	5.870020964	70.02096436	3	4	0.133823501	0.007048093	53.32034281	100	100	Confident	1	1	1	elective
457	Q9BWS9	Related Proteins	Chitinase domain-containing protein 1 (CHID1_HUMAN)	CHID1	11	7.37913486	73.53689567	3	4	0.154781985	0.005121043	44.9122933	100	100	Confident	1	1	1	elective
458	P50914	Single Protein	60S ribosomal protein L14 (RL14_HUMAN)	RPL14	3	16.27906977	100	3	9	0.14504757	0.028682171	23.41701773	100	100	Confident	1	1	1	elective
459	P46777	Single Protein	60S ribosomal protein L5 (RL5_HUMAN)	RPL5	1	10.77441077	88.21548822	3	10	0.126481692	0.026081425	34.34069412	100	100	Confident	1	1	1	elective
460	P10909	Related Proteins	Clusterin (CLUS_HUMAN)	CLU	8	11.13585746	70.82405345	3	7	0.128837892	0.014692378	52.46100583	100	100	Confident	1	1	1	elective
461	P24534	Single Protein	Elongation factor 1-beta (EF1B_HUMAN)	EEF1B2	CHR_HSCHR2_6_CTG7_2	16.44444444	73.77777778	3	6	0.304321387	0.018998273	24.74826224	100	100	Confident	1	1	1	elective
462	P61313	Single Protein	60S ribosomal protein L15 (RL15_HUMAN)	RPL15	3	17.64705882	100	3	6	0.165914401	0.013888889	24.13108391	100	100	Confident	1	1	1	elective
463	P01042-2	Related Proteins	Isoform LMW of Kininogen-1 (KNG1_HUMAN)	KNG1	3	10.30444965	84.77751756	3	5	0.151395399	0.005381944	47.8526489	100	100	Confident	1	1	1	elective
464	P01042	Related Proteins	Kininogen-1 (KNG1_HUMAN)	KNG1	3	6.211180124	78.72670807	3	5	0.103715503	0.003906742	71.91215085	100	100	Confident	1	1	1	elective
465	P00505	Single Protein	Aspartate aminotransferase, mitochondrial (AATM_HUMAN)	GOT2	16	9.76744186	75.81395349	3	3	0.158323286	0.004263566	47.48731648	100	100	Confident	1	1	1	elective
466	P16152	Single Protein	Carbonyl reductase [NADPH] 1 (CBR1_HUMAN)	CBR1	21	14.44043321	89.16967509	3	4	0.218187912	0.007821901	30.35586188	100	100	Confident	1	1	1	elective
467	P17931	Single Protein	Galectin-3 (LEG3_HUMAN)	LGALS3	14	14	48.8	3	3	0.539926526	0.015027322	26.13605322	100	100	Confident	1	1	1	elective
468	P30042	Related Proteins	ES1 protein homolog, mitochondrial (ES1_HUMAN)	C21orf33	21	21.26865672	62.68656716	3	4	0.279802214	0.010572139	28.15273187	100	100	Confident	1	1	1	elective
469	P61019	Related Proteins	Ras-related protein Rab-2A (RAB2A_HUMAN)	RAB2A	8	18.39622642	87.26415094	3	5	0.333521432	0.011949686	23.53077069	100	100	Confident	1	1	1	elective
470	P61160	Related Proteins	Actin-related protein 2 (ARP2_HUMAN)	ACTR2	2	9.898477157	70.30456853	3	4	0.151395399	0.007777778	44.73223355	100	100	Confident	1	1	1	elective
471	P61163	Single Protein	Alpha-centractin (ACTZ_HUMAN)	ACTR1A	10	13.03191489	65.42553191	3	5	0.158323286	0.005319149	42.58690552	100	100	Confident	1	1	1	elective
472	P62277	Single Protein	40S ribosomal protein S13 (RS13_HUMAN)	RPS13	11	24.50331126	100	3	4	0.232846739	0.014348786	17.21166657	100	100	Confident	1	1	1	elective
473	P84103	Related Proteins	Serine/arginine-rich splicing factor 3 (SRSF3_HUMAN)	SRSF3	6	18.29268293	100	3	5	0.174268583	0.012195122	19.3179034	100	100	Confident	1	1	1	elective
474	Q06323	Related Proteins	Proteasome activator complex subunit 1 (PSME1_HUMAN)	PSME1	14	14.45783133	100	3	5	0.188502227	0.011378849	28.70501474	100	100	Confident	1	1	1	elective
475	Q13200	Single Protein	26S proteasome non-ATPase regulatory subunit 2 (PSMD2_HUMAN)	PSMD2	3	5.50660793	66.85022026	3	4	0.081660347	0.002902156	100.1357895	100	100	Confident	1	1	1	elective
476	Q15029	Related Proteins	116 kDa U5 small nuclear ribonucleoprotein component (U5S1_HUMAN)	EFTUD2	17	3.600823045	66.35802469	3	4	0.074607828	0.002415459	109.366281	100	100	Confident	1	1	1	elective
477	O60763	Related Proteins	General vesicular transport factor p115 (USO1_HUMAN)	USO1	4	3.534303534	62.47401247	3	4	0.078864823	0.002501137	107.8280552	100	100	Confident	1	1	1	elective
478	O75923	Related Proteins	Dysferlin (DYSF_HUMAN)	DYSF	2	1.730769231	70.24038462	3	3	0.030898384	0.001056676	237.1441673	100	100	Confident	1	1	1	elective
479	P08648	Single Protein	Integrin alpha-5 (ITA5_HUMAN)	ITGA5	12	3.717826501	46.99714013	3	3	0.092600861	0.002860114	114.4647366	100	100	Confident	1	1	1	elective
480	P31040	Related Proteins	Succinate dehydrogenase [ubiquinone] flavoprotein subunit, mitochondrial (SDHA_HUMAN)	SDHA	5	5.873493976	70.3313253	3	4	0.105295141	0.003060657	72.64529014	100	100	Confident	1	1	1	elective
481	P35573	Related Proteins	Glycogen debranching enzyme (GDE_HUMAN)	AGL	1	2.023498695	76.95822454	3	3	0.043839051	0.001287453	174.6518624	100	100	Confident	1	1	1	elective
482	P46977	Single Protein	Dolichyl-diphosphooligosaccharide--protein glycosyltransferase subunit STT3A (STT3A_HUMAN)	STT3A	11	4.680851064	54.18439716	3	3	0.119902793	0.003652058	80.47684561	100	100	Confident	1	1	1	elective
483	Q15155	Related Proteins	Nodal modulator 1 (NOMO1_HUMAN)	NOMO1	CHR_HSCHR16_1_CTG1	3.027823241	63.17512275	3	3	0.066050499	0.001665153	134.2394079	100	100	Confident	1	1	1	elective
484	P0DML2	Related Proteins	Chorionic somatomammotropin hormone 1 (CSH1_HUMAN)	CSH1	17	11.05990783	73.73271889	3	38	0.36887451	0.03299619	25.00435749	100	100	Confident	1	1	1	elective
485	P20340	Related Proteins	Ras-related protein Rab-6A (RAB6A_HUMAN)	RAB6A	11	14.90384615	89.42307692	3	9	0.279802214	0.008999014	23.57791766	100	100	Confident	1	1	1	elective
486	Q9NQC3	Related Proteins	Reticulon-4 (RTN4_HUMAN)	RTN4	2	3.104026846	44.37919463	3	8	0.06867624	0.006277845	129.8511879	100	100	Confident	1	1	1	elective
487	O15173	Related Proteins	Membrane-associated progesterone receptor component 2 (PGRC2_HUMAN)	PGRMC2	4	12.55605381	72.64573991	3	8	0.304321387	0.032921811	23.80373026	100	100	Confident	1	1	1	elective
488	P09429	Single Protein	High mobility group protein B1 (HMGB1_HUMAN)	HMGB1	13	17.20930233	85.58139535	3	8	0.154781985	0.027131783	24.87816127	100	100	Confident	1	1	1	elective
489	P27635	Related Proteins	60S ribosomal protein L10 (RL10_HUMAN)	RPL10	X	13.55140187	87.38317757	3	8	0.174268583	0.010903427	24.58786757	100	100	Confident	1	1	1	elective
490	P46783	Single Protein	40S ribosomal protein S10 (RS10_HUMAN)	RPS10	6	18.18181818	100	3	8	0.279802214	0.022626263	18.88586653	100	100	Confident	1	1	1	elective
491	Q9Y3B3	Related and Unrelated Proteins	Transmembrane emp24 domain-containing protein 7 (TMED7_HUMAN)	TMED7	5	15.17857143	77.67857143	3	8	0.318256739	0.02827381	25.15556748	100	100	Confident	1	1	1	elective
492	O15347	Single Protein	High mobility group protein B3 (HMGB3_HUMAN)	HMGB3	X	2022-05-13	100	3	7	0.165914401	0.026666667	22.96544178	100	100	Confident	1	1	1	elective
493	P28066	Single Protein	Proteasome subunit alpha type-5 (PSA5_HUMAN)	PSMA5	1	17.42738589	67.63485477	3	7	0.412537545	0.021621622	26.39420497	100	100	Confident	1	1	1	elective
494	Q14103	Related Proteins	Heterogeneous nuclear ribonucleoprotein D0 (HNRPD_HUMAN)	HNRNPD	4	9.014084507	64.78873239	3	7	0.162030136	0.020289855	38.41030259	100	100	Confident	1	1	1	elective
495	P23083	Related Proteins	Immunoglobulin heavy variable 1-2 (HV102_HUMAN)	IGHV1-2	CHR_HSCHR14_3_CTG1	19.65811966	57.26495726	3	6	0.995262315	0.031339031	13.07633859	100	100	Confident	1	1	1	elective
496	P05090	Single Protein	Apolipoprotein D (APOD_HUMAN)	APOD	3	20.10582011	51.85185185	3	6	0.539926526	0.025114155	21.26176295	100	100	Confident	1	1	1	elective
497	P26885	Single Protein	Peptidyl-prolyl cis-trans isomerase FKBP2 (FKBP2_HUMAN)	FKBP2	11	19.01408451	80.28169014	3	6	0.36887451	0.022300469	15.63931693	100	100	Confident	1	1	1	elective
498	P62879	Related Proteins	Guanine nucleotide-binding protein G(I)/G(S)/G(T) subunit beta-2 (GBB2_HUMAN)	GNB2	7	10.29411765	53.82352941	3	6	0.232846739	0.00942029	37.30705922	100	100	Confident	1	1	1	elective
499	Q96TC7	Single Protein	Regulator of microtubule dynamics protein 3 (RMD3_HUMAN)	RMDN3	15	8.085106383	67.87234043	3	6	0.124210035	0.009377664	52.08603802	100	100	Confident	1	1	1	elective
500	Q9Y277	Related Proteins	Voltage-dependent anion-selective channel protein 3 (VDAC3_HUMAN)	VDAC3	8	12.01413428	77.38515901	3	6	0.249609141	0.01446281	30.63928565	100	100	Confident	1	1	1	elective
501	B2RXH8	Related Proteins	Heterogeneous nuclear ribonucleoprotein C-like 2 (HNRC2_HUMAN)	HNRNPCL2	CHR_HSCHR1_5_CTG3	7.508532423	88.39590444	3	5	0.169989107	0.005888031	32.05275465	100	100	Confident	1	1	1	elective
502	P02794	Single Protein	Ferritin heavy chain (FRIH_HUMAN)	FTH1	11	16.39344262	87.97814208	3	5	0.412537545	0.020947177	21.21229163	100	100	Confident	1	1	1	elective
503	P19652	Single Protein	Alpha-1-acid glycoprotein 2 (A1AG2_HUMAN)	ORM2	9	13.93034826	81.5920398	3	5	0.350314038	0.011788618	23.58763169	100	100	Confident	1	1	1	elective
504	P32969	Single Protein	60S ribosomal protein L9 (RL9_HUMAN)	RPL9	4	11.45833333	74.47916667	3	4	0.232846739	0.012152778	21.84979717	100	100	Confident	1	1	1	elective
505	P41091	Single Protein	Eukaryotic translation initiation factor 2 subunit 3 (IF2G_HUMAN)	EIF2S3	X	8.262711864	71.8220339	3	5	0.136463666	0.00636436	51.07721809	100	100	Confident	1	1	1	elective
506	P42766	Single Protein	60S ribosomal protein L35 (RL35_HUMAN)	RPL35	9	26.01626016	100	3	5	0.188502227	0.02303523	14.54256024	100	100	Confident	1	1	1	elective
507	P46776	Single Protein	60S ribosomal protein L27a (RL27A_HUMAN)	RPL27A	11	22.2972973	100	3	5	0.232846739	0.022522523	16.55104332	100	100	Confident	1	1	1	elective
508	P49207	Single Protein	60S ribosomal protein L34 (RL34_HUMAN)	RPL34	4	22.22222222	100	3	3	0.249609141	0.015669516	13.28447225	100	100	Confident	1	1	1	elective
509	P60900	Single Protein	Proteasome subunit alpha type-6 (PSA6_HUMAN)	PSMA6	14	12.19512195	69.10569106	3	5	0.268961003	0.015686275	27.38180898	100	100	Confident	1	1	1	elective
510	P61254	Related Proteins	60S ribosomal protein L26 (RL26_HUMAN)	RPL26	17	12.4137931	100	3	5	0.18350673	0.018390805	17.24753229	100	100	Confident	1	1	1	elective
511	P62851	Single Protein	40S ribosomal protein S25 (RS25_HUMAN)	RPS25	CHR_HG2217_PATCH	24	100	3	5	0.225279857	0.021333333	13.7336986	100	100	Confident	1	1	1	elective
512	Q14165	Single Protein	Malectin (MLEC_HUMAN)	MLEC	12	11.98630137	75	3	5	0.249609141	0.01217656	32.2135844	100	100	Confident	1	1	1	elective
513	O43760	Related Proteins	Synaptogyrin-2 (SNG2_HUMAN)	SYNGR2	17	2022-05-12	24.55357143	3	4	0.637893707	0.010416667	24.79414796	100	100	Confident	1	1	1	elective
514	P20340	Related Proteins	Ras-related protein Rab-6A (RAB6A_HUMAN)	RAB6A	11	11.05769231	89.42307692	3	4	0.279802214	0.010416667	23.57791766	100	100	Confident	1	1	1	elective
515	P31942	Related Proteins	Heterogeneous nuclear ribonucleoprotein H3 (HNRH3_HUMAN)	HNRNPH3	10	11.2716763	62.13872832	3	4	0.218187912	0.008994709	36.90308163	100	100	Confident	1	1	1	elective
516	P47985	Single Protein	Cytochrome b-c1 complex subunit Rieske, mitochondrial (UCRI_HUMAN)	UQCRFS1	19	14.23357664	57.66423358	3	4	0.291549665	0.010057471	29.64936592	100	100	Confident	1	1	1	elective
517	P61019	Related Proteins	Ras-related protein Rab-2A (RAB2A_HUMAN)	RAB2A	8	16.98113208	87.26415094	3	4	0.333521432	0.011949686	23.53077069	100	100	Confident	1	1	1	elective
518	P62995	Related Proteins	Transformer-2 protein homolog beta (TRA2B_HUMAN)	TRA2B	3	13.88888889	100	3	4	0.103715503	0.007523148	33.64555882	100	100	Confident	1	1	1	elective
519	Q14108	Related Proteins	Lysosome membrane protein 2 (SCRB2_HUMAN)	SCARB2	4	7.322175732	58.15899582	3	4	0.178768635	0.007495591	54.25545568	100	100	Confident	1	1	1	elective
520	Q8NBJ7	Related Proteins	Sulfatase-modifying factor 2 (SUMF2_HUMAN)	SUMF2	7	13.95348837	85.04983389	3	4	0.218187912	0.009114583	33.82180995	100	100	Confident	1	1	1	elective
521	Q9NVJ2	Single Protein	ADP-ribosylation factor-like protein 8B (ARL8B_HUMAN)	ARL8B	3	17.74193548	74.19354839	3	4	0.304321387	0.015232975	21.5251418	100	100	Confident	1	1	1	elective
522	P61224	Related Proteins	Ras-related protein Rap-1b (RAP1B_HUMAN)	RAP1B	12	19.02173913	72.82608696	3	3	0.318256739	0.008333333	20.81159274	100	100	Confident	1	1	1	elective
523	O95831	Related Proteins	Apoptosis-inducing factor 1, mitochondrial (AIFM1_HUMAN)	AIFM1	X	5.220228385	78.30342577	3	3	0.091376715	0.00343965	66.85890667	100	100	Confident	1	1	1	elective
524	P01019	Single Protein	Angiotensinogen (ANGT_HUMAN)	AGT	1	6.597938144	51.75257732	3	3	0.211527659	0.006111111	53.12051472	100	100	Confident	1	1	1	elective
525	P02452	Single Protein	Collagen alpha-1(I) chain (CO1A1_HUMAN)	COL1A1	17	2.390710383	60.99726776	3	3	0.058749915	0.001525236	138.8565703	100	100	Confident	1	1	1	elective
526	P10599	Related Proteins	Thioredoxin (THIO_HUMAN)	TXN	9	31.42857143	77.14285714	3	3	0.77827941	0.017460317	11.72974161	100	100	Confident	1	1	1	elective
527	P13693	Single Protein	Translationally-controlled tumor protein (TCTP_HUMAN)	TPT1	13	23.25581395	59.88372093	3	3	0.438449888	0.014666667	19.58258022	100	100	Confident	1	1	1	elective
528	P38606	Related Proteins	V-type proton ATPase catalytic subunit A (VATA_HUMAN)	ATP6V1A	3	4.862236629	70.50243112	3	3	0.112125621	0.003388786	68.26049219	100	100	Confident	1	1	1	elective
529	P55786	Related Proteins	Puromycin-sensitive aminopeptidase (PSA_HUMAN)	NPEPPS	17	3.917301415	63.3297062	3	3	0.077105056	0.002589454	103.2107291	100	100	Confident	1	1	1	elective
530	Q07960	Single Protein	Rho GTPase-activating protein 1 (RHG01_HUMAN)	ARHGAP1	11	7.517084282	69.476082	3	3	0.178768635	0.004504505	50.40418635	100	100	Confident	1	1	1	elective
531	Q96CX2	Single Protein	BTB/POZ domain-containing protein KCTD12 (KCD12_HUMAN)	KCTD12	13	14.76923077	67.69230769	3	3	0.205260937	0.007362784	35.67869136	100	100	Confident	1	1	1	elective
532	Q96TA1	Related Proteins	Niban-like protein 1 (NIBL1_HUMAN)	FAM129B	9	4.289544236	65.68364611	3	3	0.089022962	0.003107345	84.08472254	100	100	Confident	1	1	1	elective
533	Q09666	Single Protein	Neuroblast differentiation-associated protein AHNAK (AHNK_HUMAN)	AHNAK	11	2.241086587	92.0713073	2	2	0.005350497	5.04E-05	628.6993855	100	100	Confident	1	1	1	elective
534	Q9P2R7	Related Proteins	Succinate--CoA ligase [ADP-forming] subunit beta, mitochondrial (SUCB1_HUMAN)	SUCLA2	13	3.887688985	65.87473002	2	4	0.087335673	0.005399568	50.28521136	100	100	Confident	1	1	1	elective
535	O75369	Related Proteins	Filamin-B (FLNB_HUMAN)	FLNB	3	0.99923136	67.17909301	2	5	0.019211846	6.92E-04	277.990058	100	100	Confident	1	1	1	elective
536	P07384	Single Protein	Calpain-1 catalytic subunit (CAN1_HUMAN)	CAPN1	11	2.240896359	71.56862745	2	4	0.053105571	0.003257329	81.8381881	100	100	Confident	1	1	1	elective
537	P62314	Single Protein	Small nuclear ribonucleoprotein Sm D1 (SMD1_HUMAN)	SNRPD1	18	20.16806723	100	2	4	0.193776642	0.021008403	13.27336399	100	100	Confident	1	1	1	elective
538	Q9UL46	Single Protein	Proteasome activator complex subunit 2 (PSME2_HUMAN)	PSME2	14	10.87866109	90.79497908	2	5	0.160155302	0.016736402	27.38431565	100	100	Confident	1	1	1	elective
539	P26583	Single Protein	High mobility group protein B2 (HMGB2_HUMAN)	HMGB2	4	10.04784689	87.55980861	2	4	0.105295141	0.011961722	24.01872585	100	100	Doubtful	1	1	1	elective
540	Q8NFV4	Related Proteins	Protein ABHD11 (ABHDB_HUMAN)	ABHD11	7	5.714285714	61.26984127	2	4	0.172102298	0.010989011	34.66811525	100	100	Confident	1	1	1	elective
541	P62899	Related Proteins	60S ribosomal protein L31 (RL31_HUMAN)	RPL31	2	2022-06-13	100	2	3	0.160155302	0.016	14.45392985	100	100	Confident	1	1	1	elective
542	O75915	Single Protein	PRA1 family protein 3 (PRAF3_HUMAN)	ARL6IP5	3	10.63829787	48.93617021	2	3	0.232846739	0.016304348	21.60041378	100	100	Confident	1	1	1	elective
543	P46779	Single Protein	60S ribosomal protein L28 (RL28_HUMAN)	RPL28	19	16.05839416	100	2	2	0.160155302	0.010948905	15.73767094	100	100	Confident	1	1	1	elective
544	P53618	Single Protein	Coatomer subunit beta (COPB_HUMAN)	COPB1	11	2.41343127	76.91500525	2	2	0.044402552	0.001726122	107.0737488	100	100	Confident	1	1	1	elective
545	P13987	Single Protein	CD59 glycoprotein (CD59_HUMAN)	CD59	11	20.3125	70.3125	2	9	0.584893192	0.072222222	14.16779299	100	100	Confident	1	1	1	elective
546	P08865	Single Protein	40S ribosomal protein SA (RSSA_HUMAN)	RPSA	3	10.16949153	58.6440678	2	8	0.185971012	0.024663677	32.83343308	100	100	Confident	1	1	1	elective
547	P84098	Single Protein	60S ribosomal protein L19 (RL19_HUMAN)	RPL19	17	13.26530612	100	2	2	0.077105056	0.007653061	23.45124659	100	100	Doubtful	1	1	1	elective
548	Q06210	Related Proteins	Glutamine--fructose-6-phosphate aminotransferase [isomerizing] 1 (GFPT1_HUMAN)	GFPT1	2	3.576537911	92.84692418	2	2	0.053105571	0.002145923	78.75632145	100	100	Confident	1	1	1	elective
549	P0C0S5	Related Proteins	Histone H2A.Z (H2AZ_HUMAN)	H2AFZ	4	18.75	77.34375	2	5	0.211527659	0.02734375	13.54455203	100	100	Confident	1	1	1	elective
550	P01619	Single Protein	Immunoglobulin kappa variable 3-20 (KV320_HUMAN)	IGKV3-20	CHR_HG2290_PATCH	29.31034483	49.13793103	2	6	0.930697729	0.044303797	12.54926687	100	100	Confident	1	1	1	elective
551	O15382	Single Protein	Branched-chain-amino-acid aminotransferase, mitochondrial (BCAT2_HUMAN)	BCAT2	19	7.397959184	64.03061224	2	2	0.122018454	0.005395683	44.25905829	100	100	Confident	1	1	1	elective
552	Q12805	Related Proteins	EGF-containing fibulin-like extracellular matrix protein 1 (FBLN3_HUMAN)	EFEMP1	2	4.462474645	59.83772819	2	4	0.128837892	0.008108108	54.60423387	100	100	Confident	1	1	1	elective
553	Q7Z7H5	Related Proteins	Transmembrane emp24 domain-containing protein 4 (TMED4_HUMAN)	TMED4	7	8.810572687	88.98678414	2	4	0.172102298	0.013215859	25.92634004	100	100	Confident	1	1	1	elective
554	O15144	Single Protein	Actin-related protein 2/3 complex subunit 2 (ARPC2_HUMAN)	ARPC2	2	8	79.33333333	2	5	0.122018454	0.011278195	34.31148521	100	100	Confident	1	1	1	elective
555	P00403	Single Protein	Cytochrome c oxidase subunit 2 (COX2_HUMAN)	MT-CO2	MT	11.45374449	31.27753304	2	4	0.584893192	0.049295775	25.54821132	100	100	Confident	1	1	1	elective
556	P05120	Single Protein	Plasminogen activator inhibitor 2 (PAI2_HUMAN)	SERPINB2	18	6.987951807	68.43373494	2	4	0.113042193	0.011290323	46.56614678	100	100	Confident	1	1	1	elective
557	O75608	Related Proteins	Acyl-protein thioesterase 1 (LYPA1_HUMAN)	LYPLA1	8	10.43478261	50	2	3	0.311133937	0.013157895	24.65349452	100	100	Confident	1	1	1	elective
558	P01714	Single Protein	Immunoglobulin lambda variable 3-19 (LV319_HUMAN)	IGLV3-19	22	15.17857143	20.53571429	2	3	1.15443469	0.026666667	12.0348568	100	100	Confident	1	1	1	elective
559	P0DN86	Related Proteins	Choriogonadotropin subunit beta 3 (CGB3_HUMAN)	CGB3	19	13.93939394	73.33333333	2	3	0.359356391	0.012121212	17.72687639	100	100	Confident	1	1	1	elective
560	P25398	Single Protein	40S ribosomal protein S12 (RS12_HUMAN)	RPS12	6	24.24242424	83.33333333	2	4	0.258925412	0.015151515	14.50548156	100	100	Confident	1	1	1	elective
561	P30405	Single Protein	Peptidyl-prolyl cis-trans isomerase F, mitochondrial (PPIF_HUMAN)	PPIF	10	8.212560386	72.9468599	2	3	0.193776642	0.012077295	22.02619729	100	100	Confident	1	1	1	elective
562	P41217	Related Proteins	OX-2 membrane glycoprotein (OX2G_HUMAN)	CD200	3	7.194244604	38.48920863	2	3	0.211527659	0.009615385	31.24423521	100	100	Confident	1	1	1	elective
563	P51148	Related Proteins	Ras-related protein Rab-5C (RAB5C_HUMAN)	RAB5C	17	12.03703704	75.92592593	2	4	0.211527659	0.011574074	23.46778563	100	100	Confident	1	1	1	elective
564	P51659	Single Protein	Peroxisomal multifunctional enzyme type 2 (DHB4_HUMAN)	HSD17B4	5	3.39673913	68.61413043	2	3	0.056354104	0.003062787	79.63630553	100	100	Confident	1	1	1	elective
565	P61619	Related Proteins	Protein transport protein Sec61 subunit alpha isoform 1 (S61A1_HUMAN)	SEC61A1	3	4.411764706	35.71428571	2	4	0.140624924	0.008445946	52.23051343	100	100	Confident	1	1	1	elective
566	P62910	Single Protein	60S ribosomal protein L32 (RL32_HUMAN)	RPL32	3	20	100	2	3	0.149756995	0.018518519	15.84980418	100	100	Confident	1	1	1	elective
567	O15229	Related Proteins	Kynurenine 3-monooxygenase (KMO_HUMAN)	KMO	1	4.526748971	87.44855967	2	2	0.089022962	0.003340757	55.77341925	100	100	Confident	1	1	1	elective
568	P00488	Single Protein	Coagulation factor XIII A chain (F13A_HUMAN)	F13A1	6	3.551912568	68.30601093	2	2	0.061632062	0.002286585	83.21460456	100	100	Confident	1	1	1	elective
569	P02462	Single Protein	Collagen alpha-1(IV) chain (CO4A1_HUMAN)	COL4A1	13	1.737567406	63.63091672	2	2	0.035503366	9.88E-04	160.5140538	100	100	Confident	1	1	1	elective
570	P05198	Single Protein	Eukaryotic translation initiation factor 2 subunit 1 (IF2A_HUMAN)	EIF2S1	14	6.349206349	91.11111111	2	2	0.105295141	0.004761905	36.08937534	100	100	Confident	1	1	1	elective
571	P27487	Single Protein	Dipeptidyl peptidase 4 (DPP4_HUMAN)	DPP4	2	2.219321149	62.01044386	2	2	0.068000433	0.002617801	88.22248433	100	100	Confident	1	1	1	elective
572	P31948	Related Proteins	Stress-induced-phosphoprotein 1 (STIP1_HUMAN)	STIP1	11	4.051565378	94.106814	2	2	0.054358991	0.002935421	62.59940566	100	100	Confident	1	1	1	elective
573	P45974	Related Proteins	Ubiquitin carboxyl-terminal hydrolase 5 (UBP5_HUMAN)	USP5	12	2.913752914	59.44055944	2	3	0.053105571	0.002109705	95.72533245	100	100	Confident	1	1	1	elective
574	P52209	Related Proteins	6-phosphogluconate dehydrogenase, decarboxylating (6PGD_HUMAN)	PGD	1	5.175983437	70.80745342	2	3	0.089022962	0.003631961	53.10595321	100	100	Confident	1	1	1	elective
575	P53007	Single Protein	Tricarboxylate transport protein, mitochondrial (TXTP_HUMAN)	SLC25A1	22	6.430868167	73.63344051	2	2	0.115883993	0.005434783	33.99100136	100	100	Confident	1	1	1	elective
576	P59998	Related Proteins	Actin-related protein 2/3 complex subunit 4 (ARPC4_HUMAN)	ARPC4	3	9.523809524	86.9047619	2	2	0.221677349	0.007936508	19.65430376	100	100	Confident	1	1	1	elective
577	Q16181	Related Proteins	Septin-7 (SEPT7_HUMAN)	2022-09-07	7	4.805491991	81.00686499	2	2	0.066050499	0.003740648	50.64799418	100	100	Confident	1	1	1	elective
578	Q9H2U2	Related Proteins	Inorganic pyrophosphatase 2, mitochondrial (IPYR2_HUMAN)	PPA2	4	7.48502994	100	2	2	0.118872212	0.004491018	37.89598286	100	100	Confident	1	1	1	elective
579	Q9NPJ3	Single Protein	Acyl-coenzyme A thioesterase 13 (ACO13_HUMAN)	ACOT13	6	15.71428571	75.71428571	2	2	0.311133937	0.014150943	14.9508581	100	100	Confident	1	1	1	elective
580	Q9NR31	Related Proteins	GTP-binding protein SAR1a (SAR1A_HUMAN)	SAR1A	10	10.1010101	60.1010101	2	2	0.245197085	0.008130081	22.35252966	100	100	Confident	1	1	1	elective
581	Q9UBQ0	Related Proteins	Vacuolar protein sorting-associated protein 29 (VPS29_HUMAN)	VPS29	12	12.63736264	62.08791209	2	3	0.311133937	0.011029412	20.49267908	100	100	Confident	1	1	1	elective
582	Q9UJS0	Related Proteins	Calcium-binding mitochondrial carrier protein Aralar2 (CMC2_HUMAN)	SLC25A13	7	2.962962963	67.25925926	2	3	0.067011288	0.002539683	74.12864332	100	100	Confident	1	1	1	elective
583	P09972	Single Protein	Fructose-bisphosphate aldolase C (ALDOC_HUMAN)	ALDOC	17	8.791208791	64.01098901	2	22	0.122018454	0.021978022	39.43123698	100	100	Confident	1	1	1	elective
584	A0A0B4J1V1	Related Proteins	Immunoglobulin heavy variable 3-21 (HV321_HUMAN)	IGHV3-21	CHR_HSCHR14_3_CTG1	16.23931624	53.84615385	2	11	0.584893192	0.105882353	12.83136887	100	100	Confident	1	1	1	elective
585	P60866	Related Proteins	40S ribosomal protein S20 (RS20_HUMAN)	RPS20	8	19.32773109	100	2	8	0.211527659	0.042016807	13.36430846	100	100	Confident	1	1	1	elective
586	P0C0S8	Related Proteins	Histone H2A type 1 (H2A1_HUMAN)	HIST1H2AG	6	15.38461538	77.69230769	2	8	0.193776642	0.021153846	14.08294887	100	100	Confident	1	1	1	elective
587	P25815	Single Protein	Protein S100-P (S100P_HUMAN)	S100P	4	24.21052632	70.52631579	2	8	0.519911083	0.063157895	10.39322246	100	100	Confident	1	1	1	elective
588	P31949	Single Protein	Protein S100-A11 (S10AB_HUMAN)	S100A11	1	17.14285714	70.47619048	2	8	0.389495494	0.081081081	11.73282509	100	100	Confident	1	1	1	elective
589	P61018	Related Proteins	Ras-related protein Rab-4B (RAB4B_HUMAN)	RAB4B	19	11.26760563	87.79342723	2	8	0.202264435	0.007682458	23.57190506	100	100	Confident	1	1	1	elective
590	P01764	Related Proteins	Immunoglobulin heavy variable 3-23 (HV323_HUMAN)	IGHV3-23	CHR_HSCHR14_3_CTG1	16.23931624	61.53846154	2	7	0.584893192	0.051282051	12.57422008	100	100	Confident	1	1	1	elective
591	A0A0C4DH42	Single Protein	Immunoglobulin heavy variable 3-66 (HV366_HUMAN)	IGHV3-66	CHR_HSCHR14_3_CTG1	25.86206897	80.17241379	2	7	0.584893192	0.043103448	12.6902609	100	100	Confident	1	1	1	elective
592	P62854	Single Protein	40S ribosomal protein S26 (RS26_HUMAN)	RPS26	12	20.86956522	100	2	4	0.185971012	0.02173913	13.00708429	100	100	Confident	1	1	1	elective
593	P01602	Single Protein	Immunoglobulin kappa variable 1-5 (KV105_HUMAN)	IGKV1-5	CHR_HG2290_PATCH	24.78632479	70.08547009	2	5	0.668100537	0.048780488	12.77335082	100	100	Confident	1	1	1	elective
594	P01768	Related Proteins	Immunoglobulin heavy variable 3-30 (HV330_HUMAN)	IGHV3-30	CHR_HSCHR14_3_CTG1	13.67521368	100	2	5	0.467799268	0.038461538	12.9384437	100	100	Confident	1	1	1	elective
595	P01877	Single Protein	Immunoglobulin heavy constant alpha 2 (IGHA2_HUMAN)	IGHA2	CHR_HSCHR14_3_CTG1	7.352941176	43.82352941	2	5	0.221677349	0.010189229	36.56802834	100	100	Doubtful	1	1	1	elective
596	P09466	Related Proteins	Glycodelin (PAEP_HUMAN)	PAEP	9	18.88888889	51.66666667	2	5	0.311133937	0.021582734	20.61051989	100	100	Confident	1	1	1	elective
597	P29692	Related Proteins	Elongation factor 1-delta (EF1D_HUMAN)	EEF1D	CHR_HSCHR8_3_CTG7	12.8113879	73.66548043	2	5	0.14504757	0.012455516	31.10278321	100	100	Confident	1	1	1	elective
598	O14773	Related Proteins	Tripeptidyl-peptidase 1 (TPP1_HUMAN)	TPP1	11	4.262877442	42.45115453	2	4	0.149756995	0.007712082	61.20963203	100	100	Confident	1	1	1	elective
599	P25788	Related Proteins	Proteasome subunit alpha type-3 (PSA3_HUMAN)	PSMA3	14	8.62745098	79.21568627	2	4	0.160155302	0.014851485	28.4150814	100	100	Confident	1	1	1	elective
600	P25789	Single Protein	Proteasome subunit alpha type-4 (PSA4_HUMAN)	PSMA4	15	6.513409962	70.11494253	2	4	0.132541315	0.013100437	29.46518006	100	100	Confident	1	1	1	elective
601	P61803	Single Protein	Dolichyl-diphosphooligosaccharide--protein glycosyltransferase subunit DAD1 (DAD1_HUMAN)	DAD1	14	17.69911504	56.63716814	2	4	0.930697729	0.0390625	12.48855451	100	100	Confident	1	1	1	elective
602	Q13454	Related Proteins	Tumor suppressor candidate 3 (TUSC3_HUMAN)	TUSC3	8	5.459770115	49.42528736	2	4	0.115883993	0.011111111	39.65046998	100	100	Confident	1	1	1	elective
603	Q14213	Single Protein	Interleukin-27 subunit beta (IL27B_HUMAN)	EBI3	19	9.6069869	46.28820961	2	4	0.274274986	0.02238806	25.38001121	100	100	Confident	1	1	1	elective
604	Q15274	Single Protein	Nicotinate-nucleotide pyrophosphorylase [carboxylating] (NADC_HUMAN)	QPRT	16	6.734006734	44.10774411	2	4	0.221677349	0.016759777	30.8261044	100	100	Doubtful	1	1	1	elective
605	Q96HE7	Single Protein	ERO1-like protein alpha (ERO1A_HUMAN)	ERO1A	14	5.341880342	80.76923077	2	4	0.092600861	0.006864989	54.35805253	100	100	Confident	1	1	1	elective
606	Q9NX63	Single Protein	MICOS complex subunit MIC19 (MIC19_HUMAN)	CHCHD3	7	8.810572687	100	2	4	0.110336318	0.013215859	26.13622754	100	100	Confident	1	1	1	elective
607	P04433	Related Proteins	Immunoglobulin kappa variable 3-11 (KV311_HUMAN)	IGKV3-11	CHR_HG2290_PATCH	23.47826087	41.73913043	2	3	0.930697729	0.032051282	12.56730392	100	100	Confident	1	1	1	elective
608	O14818	Related Proteins	Proteasome subunit alpha type-7 (PSA7_HUMAN)	PSMA7	20	10.08064516	91.12903226	2	3	0.122018454	0.00672043	27.86961465	100	100	Confident	1	1	1	elective
609	P0DME0	Related Proteins	Protein SETSIP (SETLP_HUMAN)	SETSIP	1	7.947019868	56.62251656	2	3	0.149756995	0.006281407	34.86129623	100	100	Confident	1	1	1	elective
610	P30043	Single Protein	Flavin reductase (NADPH) (BLVRB_HUMAN)	BLVRB	19	12.13592233	61.65048544	2	3	0.258925412	0.009708738	22.10542643	100	100	Confident	1	1	1	elective
611	P31930	Single Protein	Cytochrome b-c1 complex subunit 1, mitochondrial (QCR1_HUMAN)	UQCRC1	3	4.583333333	61.875	2	3	0.105295141	0.005924171	52.61242992	100	100	Confident	1	1	1	elective
612	P35268	Single Protein	60S ribosomal protein L22 (RL22_HUMAN)	RPL22	1	18.75	79.6875	2	3	0.193776642	0.01953125	14.77780411	100	100	Confident	1	1	1	elective
613	P43307	Single Protein	Translocon-associated protein subunit alpha (SSRA_HUMAN)	SSR1	6	9.090909091	38.11188811	2	3	0.193776642	0.011848341	32.21534768	100	100	Confident	1	1	1	elective
614	P47755	Single Protein	F-actin-capping protein subunit alpha-2 (CAZA2_HUMAN)	CAPZA2	7	9.090909091	90.90909091	2	3	0.14504757	0.005827506	32.92860815	100	100	Confident	1	1	1	elective
615	P50990	Related Proteins	T-complex protein 1 subunit theta (TCPQ_HUMAN)	CCT8	21	5.291970803	84.12408759	2	3	0.082636734	0.004882813	59.58250607	100	100	Confident	1	1	1	elective
616	P61421	Single Protein	V-type proton ATPase subunit d 1 (VA0D1_HUMAN)	ATP6V0D1	16	6.837606838	54.41595442	2	3	0.149756995	0.009505703	40.30321682	100	100	Confident	1	1	1	elective
617	P62318	Related Proteins	Small nuclear ribonucleoprotein Sm D3 (SMD3_HUMAN)	SNRPD3	22	24.6031746	100	2	3	0.232846739	0.01984127	13.90730418	100	100	Confident	1	1	1	elective
618	P81605	Single Protein	Dermcidin (DCD_HUMAN)	DCD	12	22.72727273	63.63636364	2	2	0.389495494	0.021428571	11.27682755	100	100	Confident	1	1	1	elective
619	Q16629	Related Proteins	Serine/arginine-rich splicing factor 7 (SRSF7_HUMAN)	SRSF7	2	8.823529412	100	2	3	0.075835899	0.007002801	27.35002541	100	100	Confident	1	1	1	elective
620	Q6ISS4	Related Proteins	Leukocyte-associated immunoglobulin-like receptor 2 (LAIR2_HUMAN)	LAIR2	CHR_HSCHR19_4_CTG3_1	11.84210526	46.71052632	2	3	0.519911083	0.028169014	16.26995788	100	100	Confident	1	1	1	elective
621	Q8NBJ7	Related Proteins	Sulfatase-modifying factor 2 (SUMF2_HUMAN)	SUMF2	7	7.3089701	85.04983389	2	3	0.140624924	0.009765625	33.82180995	100	100	Doubtful	1	1	1	elective
622	Q8NBS9	Related Proteins	Thioredoxin domain-containing protein 5 (TXND5_HUMAN)	TXNDC5	6	4.398148148	56.71296296	2	3	0.115883993	0.006793478	47.59866095	100	100	Confident	1	1	1	elective
623	Q9BVC6	Single Protein	Transmembrane protein 109 (TM109_HUMAN)	TMEM109	11	9.053497942	60.49382716	2	3	0.202264435	0.017006803	26.19358483	100	100	Confident	1	1	1	elective
624	Q9GZM7	Related Proteins	Tubulointerstitial nephritis antigen-like (TINAL_HUMAN)	TINAGL1	1	5.56745182	52.67665953	2	3	0.110336318	0.006234414	52.35295343	100	100	Confident	1	1	1	elective
625	Q9NR28	Related Proteins	Diablo homolog, mitochondrial (DBLOH_HUMAN)	DIABLO	12	8.786610879	74.47698745	2	3	0.185971012	0.009661836	27.11371976	100	100	Confident	1	1	1	elective
626	Q9NZA1	Related Proteins	Chloride intracellular channel protein 5 (CLIC5_HUMAN)	CLIC5	6	5.12195122	58.7804878	2	3	0.115883993	0.004143646	46.473692	100	100	Confident	1	1	1	elective
627	O00231	Related Proteins	26S proteasome non-ATPase regulatory subunit 11 (PSD11_HUMAN)	PSMD11	17	5.213270142	88.15165877	2	2	0.085711119	0.003554502	47.43404061	100	100	Confident	1	1	1	elective
628	P04080	Single Protein	Cystatin-B (CYTB_HUMAN)	CSTB	21	24.48979592	76.53061224	2	2	0.519911083	0.015306122	11.13259093	100	100	Confident	1	1	1	elective
629	P05023	Related Proteins	Sodium/potassium-transporting ATPase subunit alpha-1 (AT1A1_HUMAN)	ATP1A1	1	2.541544477	59.72629521	2	2	0.046651211	0.002024291	112.8238796	100	100	Confident	1	1	1	elective
630	P18754	Related Proteins	Regulator of chromosome condensation (RCC1_HUMAN)	RCC1	1	6.413301663	61.28266033	2	2	0.110336318	0.004032258	44.94054938	100	100	Confident	1	1	1	elective
631	P28074	Related Proteins	Proteasome subunit beta type-5 (PSB5_HUMAN)	PSMB5	14	8.745247148	74.90494297	2	2	0.193776642	0.00678733	28.46220969	100	100	Confident	1	1	1	elective
632	P28074	Related Proteins	Proteasome subunit beta type-5 (PSB5_HUMAN)	PSMB5	14	11.40684411	74.90494297	2	2	0.193776642	0.00678733	28.46220969	100	100	Confident	1	1	1	elective
633	P39023	Single Protein	60S ribosomal protein L3 (RL3_HUMAN)	RPL3	22	5.210918114	81.88585608	2	2	0.055672994	0.003722084	46.07975892	100	100	Doubtful	1	1	1	elective
634	P49189	Single Protein	4-trimethylaminobutyraldehyde dehydrogenase (AL9A1_HUMAN)	ALDH9A1	1	3.643724696	65.78947368	2	2	0.100694171	0.003778338	53.76698181	100	100	Confident	1	1	1	elective
635	P51553	Related Proteins	Isocitrate dehydrogenase [NAD] subunit gamma, mitochondrial (IDH3G_HUMAN)	IDH3G	X	7.888040712	56.99745547	2	2	0.118872212	0.005119454	42.76709683	100	100	Confident	1	1	1	elective
636	P52566	Single Protein	Rho GDP-dissociation inhibitor 2 (GDIR2_HUMAN)	ARHGDIB	12	10.44776119	75.12437811	2	2	0.178768635	0.007462687	22.97360477	100	100	Confident	1	1	1	elective
637	P57088	Single Protein	Transmembrane protein 33 (TMM33_HUMAN)	TMEM33	4	7.692307692	48.98785425	2	2	0.232846739	0.008928571	27.95981178	100	100	Confident	1	1	1	elective
638	P62316	Related Proteins	Small nuclear ribonucleoprotein Sm D2 (SMD2_HUMAN)	SNRPD2	19	16.10169492	100	2	2	0.232846739	0.012711864	13.51822679	100	100	Confident	1	1	1	elective
639	P62714	Related Proteins	Serine/threonine-protein phosphatase 2A catalytic subunit beta isoform (PP2AB_HUMAN)	PPP2CB	8	6.148867314	79.93527508	2	2	0.154781985	0.005514706	35.5523293	100	100	Confident	1	1	1	elective
640	P62847	Related Proteins	40S ribosomal protein S24 (RS24_HUMAN)	RPS24	10	19.54887218	100	2	2	0.136463666	0.005639098	15.41343183	100	100	Confident	1	1	1	elective
641	P63220	Single Protein	40S ribosomal protein S21 (RS21_HUMAN)	RPS21	20	32.53012048	100	2	2	0.42510267	0.018072289	9.105568493	100	100	Confident	1	1	1	elective
642	P67812	Related Proteins	Signal peptidase complex catalytic subunit SEC11A (SC11A_HUMAN)	SEC11A	15	9.497206704	85.47486034	2	2	0.202264435	0.008379888	20.6120933	100	100	Confident	1	1	1	elective
643	Q08380	Single Protein	Galectin-3-binding protein (LG3BP_HUMAN)	LGALS3BP	17	4.273504274	66.15384615	2	2	0.102943312	0.003386005	65.2892857	100	100	Confident	1	1	1	elective
644	Q13232	Single Protein	Nucleoside diphosphate kinase 3 (NDK3_HUMAN)	NME3	16	15.97633136	86.98224852	2	2	0.245197085	0.00887574	19.00292189	100	100	Confident	1	1	1	elective
645	Q14624	Related Proteins	Inter-alpha-trypsin inhibitor heavy chain H4 (ITIH4_HUMAN)	ITIH4	3	3.010752688	60.21505376	2	2	0.053105571	0.001940492	103.2929849	100	100	Confident	1	1	1	elective
646	Q14974	Single Protein	Importin subunit beta-1 (IMB1_HUMAN)	KPNB1	17	3.196347032	54.10958904	2	2	0.069019205	0.002508361	97.10801469	100	100	Confident	1	1	1	elective
647	Q16134	Related Proteins	Electron transfer flavoprotein-ubiquinone oxidoreductase, mitochondrial (ETFD_HUMAN)	ETFDH	4	3.727714749	69.8541329	2	2	0.077105056	0.002982107	68.45185261	100	100	Confident	1	1	1	elective
648	Q6PIU2	Related Proteins	Neutral cholesterol ester hydrolase 1 (NCEH1_HUMAN)	NCEH1	3	6.37254902	50.73529412	2	2	0.136463666	0.004021448	45.7787282	100	100	Confident	1	1	1	elective
649	Q7Z4W1	Single Protein	L-xylulose reductase (DCXR_HUMAN)	DCXR	17	9.426229508	79.09836066	2	2	0.211527659	0.006147541	25.89655505	100	100	Confident	1	1	1	elective
650	Q8TCJ2	Single Protein	Dolichyl-diphosphooligosaccharide--protein glycosyltransferase subunit STT3B (STT3B_HUMAN)	STT3B	3	2.542372881	49.63680387	2	2	0.059253725	0.00255102	93.61367281	100	100	Confident	1	1	1	elective
651	Q8TCT9	Related Proteins	Minor histocompatibility antigen H13 (HM13_HUMAN)	HM13	20	9.018567639	42.17506631	2	2	0.185971012	0.006302521	41.46154873	100	100	Confident	1	1	1	elective
652	Q92520	Single Protein	Protein FAM3C (FAM3C_HUMAN)	FAM3C	7	8.370044053	90.30837004	2	2	0.178768635	0.00660793	24.66457904	100	100	Confident	1	1	1	elective
653	Q9H0U3	Single Protein	Magnesium transporter protein 1 (MAGT1_HUMAN)	MAGT1	X	5.671641791	45.97014925	2	2	0.140624924	0.005952381	38.01140782	100	100	Confident	1	1	1	elective
654	Q9HCN8	Single Protein	Stromal cell-derived factor 2-like protein 1 (SDF2L_HUMAN)	SDF2L1	22	14.9321267	52.48868778	2	2	0.291549665	0.008064516	23.58365553	100	100	Confident	1	1	1	elective
655	Q9NR31	Related Proteins	GTP-binding protein SAR1a (SAR1A_HUMAN)	SAR1A	10	9.595959596	60.1010101	2	2	0.245197085	0.008130081	22.35252966	100	100	Confident	1	1	1	elective
656	Q9NVA2	Single Protein	Septin-11 (SEP11_HUMAN)	2022-09-11	4	5.361305361	83.91608392	2	2	0.074607828	0.00390625	49.36719391	100	100	Confident	1	1	1	elective
657	Q9UBQ5	Related Proteins	Eukaryotic translation initiation factor 3 subunit K (EIF3K_HUMAN)	EIF3K	CHR_HG26_PATCH	11.46788991	71.55963303	2	2	0.291549665	0.008379888	25.04344	100	100	Confident	1	1	1	elective
658	Q9UJZ1	Related Proteins	Stomatin-like protein 2, mitochondrial (STML2_HUMAN)	STOML2	9	9.269662921	75.56179775	2	2	0.110336318	0.004213483	38.51019841	100	100	Confident	1	1	1	elective
659	Q9UNM6	Related Proteins	26S proteasome non-ATPase regulatory subunit 13 (PSD13_HUMAN)	PSMD13	11	5.053191489	73.40425532	2	2	0.125335583	0.003989362	42.91814702	100	100	Confident	1	1	1	elective
660	Q9Y4P3	Single Protein	Transducin beta-like protein 2 (TBL2_HUMAN)	TBL2	7	5.592841163	82.99776286	2	2	0.077105056	0.003355705	49.76619583	100	100	Confident	1	1	1	elective
661	P54727	Related Proteins	UV excision repair protein RAD23 homolog B (RD23B_HUMAN)	RAD23B	9	3.91198044	43.27628362	2	3	0.185971012	0.012135922	43.14461934	15.65257343	98.97610922	Doubtful	1	1	1	elective
662	P55060	Related Proteins	Exportin-2 (XPO2_HUMAN)	CSE1L	20	0.926879506	63.54273944	1	3	0.026511068	0.001228501	110.3462817	100	100	Doubtful	1	1	1	elective
663	P10515	Single Protein	Dihydrolipoyllysine-residue acetyltransferase component of pyruvate dehydrogenase complex, mitochondrial (ODP2_HUMAN)	DLAT	11	2.627511592	62.44204019	1	1	0.037225095	0.002008032	68.9530786	100	100	Doubtful	1	1	1	elective
664	Q13813	Related Proteins	Spectrin alpha chain, non-erythrocytic 1 (SPTN1_HUMAN)	SPTAN1	9	0.485436893	90.04854369	1	1	0.006677063	4.05E-04	284.3642098	100	100	Doubtful	1	1	1	elective
665	P23246	Single Protein	Splicing factor, proline- and glutamine-rich (SFPQ_HUMAN)	SFPQ	1	2.121640736	58.98161245	1	1	0.027135896	0.002053388	76.10162657	100	100	Doubtful	1	1	1	elective
666	P20674	Single Protein	Cytochrome c oxidase subunit 5A, mitochondrial (COX5A_HUMAN)	COX5A	15	10	80.66666667	1	2	0.128837892	0.006666667	16.75168906	100	100	Doubtful	1	1	1	elective
667	Q15717	Related Proteins	ELAV-like protein 1 (ELAV1_HUMAN)	ELAVL1	19	3.374233129	68.09815951	1	1	0.066050499	0.003690037	36.06915004	100	100	Doubtful	1	1	1	elective
668	O43395	Single Protein	U4/U6 small nuclear ribonucleoprotein Prp3 (PRPF3_HUMAN)	PRPF3	1	1.464128843	79.64860908	1	1	0.019211846	0.001620746	77.4809346	100	100	Doubtful	1	1	1	elective
669	Q8NBX0	Single Protein	Saccharopine dehydrogenase-like oxidoreductase (SCPDL_HUMAN)	SCCPDH	1	3.03030303	50.34965035	1	3	0.052500285	0.006993007	47.12144936	100	100	Doubtful	1	1	1	elective
670	P20339	Related Proteins	Ras-related protein Rab-5A (RAB5A_HUMAN)	RAB5A	3	5.581395349	75.81395349	1	2	0.100694171	0.004651163	23.64381772	100	100	Doubtful	1	1	1	elective
671	P30049	Single Protein	ATP synthase subunit delta, mitochondrial (ATPD_HUMAN)	ATP5D	19	8.333333333	33.92857143	1	2	0.211527659	0.035087719	17.4791937	100	100	Doubtful	1	1	1	elective
672	Q01955	Single Protein	Collagen alpha-3(IV) chain (CO4A3_HUMAN)	COL4A3	2	0.598802395	53.83233533	1	2	0.016118701	0.00155642	161.7110637	100	100	Doubtful	1	1	1	elective
673	P02461	Single Protein	Collagen alpha-1(III) chain (CO3A1_HUMAN)	COL3A1	2	0.750341064	56.75306958	1	1	0.020403477	8.99E-04	138.4789712	100	100	Doubtful	1	1	1	elective
674	P61009	Single Protein	Signal peptidase complex subunit 3 (SPCS3_HUMAN)	SPCS3	4	6.666666667	51.66666667	1	2	0.122018454	0.007042254	20.30053821	100	100	Doubtful	1	1	1	elective
675	Q1KMD3	Single Protein	Heterogeneous nuclear ribonucleoprotein U-like protein 2 (HNRL2_HUMAN)	HNRNPUL2	11	2.945113788	69.87951807	1	2	0.022606945	0.001618123	85.05216859	100	100	Doubtful	1	1	1	elective
676	Q9Y3I0	Single Protein	tRNA-splicing ligase RtcB homolog (RTCB_HUMAN)	RTCB	22	2.178217822	70.2970297	1	3	0.04049831	0.00245098	55.17485606	100	100	Doubtful	1	1	1	elective
677	Q9Y6M9	Single Protein	NADH dehydrogenase [ubiquinone] 1 beta subcomplex subunit 9 (NDUB9_HUMAN)	NDUFB9	8	7.82122905	100	1	1	0.079775162	0.005586592	21.81683971	100	100	Doubtful	1	1	1	elective
678	P52565	Single Protein	Rho GDP-dissociation inhibitor 1 (GDIR1_HUMAN)	ARHGDIA	17	7.352941176	64.70588235	1	2	0.085711119	0.015151515	23.19270537	100	100	Doubtful	1	1	1	elective
679	Q0P670	Single Protein	Uncharacterized protein SPEM2 (SPEM2_HUMAN)	SPEM2		1.596806387	58.28343313	1	4	0.042753889	0.009456265	57.09538659	100	100	Doubtful	1	1	1	elective
680	Q8TF72	Single Protein	Protein Shroom3 (SHRM3_HUMAN)	SHROOM3	4	0.450901804	71.64328657	1	4	0.010332412	0.002296211	216.724323	100	100	Doubtful	1	1	1	elective
681	O43390	Related Proteins	Heterogeneous nuclear ribonucleoprotein R (HNRPR_HUMAN)	HNRNPR	CHR_HSCHR1_4_CTG3	1.895734597	80.25276461	1	4	0.025625974	0.005128205	70.89924815	100	100	Doubtful	1	1	1	elective
682	O75083	Related Proteins	WD repeat-containing protein 1 (WDR1_HUMAN)	WDR1	4	1.320132013	56.60066007	1	1	0.041223256	0.001851852	66.15186943	100	100	Doubtful	1	1	1	elective
683	P02749	Single Protein	Beta-2-glycoprotein 1 (APOH_HUMAN)	APOH	17	2.608695652	69.85507246	1	3	0.068000433	0.008695652	38.27265934	100	100	Doubtful	1	1	1	elective
684	P08574	Single Protein	Cytochrome c1, heme protein, mitochondrial (CY1_HUMAN)	CYC1	8	3.692307692	60.30769231	1	2	0.072267222	0.008196721	35.39896976	100	100	Doubtful	1	1	1	elective
685	P50502	Related Proteins	Hsc70-interacting protein (F10A1_HUMAN)	ST13	22	3.52303523	71.00271003	1	3	0.042753889	0.011450382	41.30547585	100	100	Doubtful	1	1	1	elective
686	P62266	Single Protein	40S ribosomal protein S23 (RS23_HUMAN)	RPS23	5	7.692307692	81.11888112	1	2	0.074607828	0.013986014	15.79771719	100	100	Doubtful	1	1	1	elective
687	Q8WXW3	Single Protein	Progesterone-induced-blocking factor 1 (PIBF1_HUMAN)	PIBF1	13	1.453104359	96.16908851	1	3	0.018009751	0.003963012	89.74960126	100	100	Doubtful	1	1	1	elective
688	O00159	Related Proteins	Unconventional myosin-Ic (MYO1C_HUMAN)	MYO1C	17	0.846660395	81.56161806	1	1	0.015573615	0.00101626	121.6059161	100	100	Doubtful	1	1	1	elective
689	P01715	Single Protein	Immunoglobulin lambda variable 3-1 (LV301_HUMAN)	IGLV3-1	22	6.956521739	10.43478261	1	1	0.584893192	0.029411765	12.28779994	100	100	Doubtful	1	1	1	elective
690	P10768	Single Protein	S-formylglutathione hydrolase (ESTD_HUMAN)	ESD	13	4.255319149	67.73049645	1	2	0.085711119	0.007092199	31.44245797	100	100	Doubtful	1	1	1	elective
691	P27361	Related Proteins	Mitogen-activated protein kinase 3 (MK03_HUMAN)	MAPK3	16	3.693931398	69.92084433	1	2	0.055008148	0.005882353	43.10811476	100	100	Doubtful	1	1	1	elective
692	P43652	Single Protein	Afamin (AFAM_HUMAN)	AFM	4	1.502504174	76.62771285	1	1	0.031605178	0.001776199	69.02401343	100	100	Doubtful	1	1	1	elective
693	P47914	Single Protein	60S ribosomal protein L29 (RL29_HUMAN)	RPL29	3	9.433962264	100	1	2	0.053724973	0.012578616	17.74106111	100	100	Doubtful	1	1	1	elective
694	P54136	Single Protein	Arginine--tRNA ligase, cytoplasmic (SYRC_HUMAN)	RARS	5	1.515151515	86.51515152	1	1	0.026209321	0.001680672	75.33086328	100	100	Doubtful	1	1	1	elective
695	P61769	Single Protein	Beta-2-microglobulin (B2MG_HUMAN)	B2M	CHR_HSCHR15_3_CTG8	8.403361345	81.51260504	1	2	0.165914401	0.008403361	13.70591089	100	100	Doubtful	1	1	1	elective
696	P83731	Single Protein	60S ribosomal protein L24 (RL24_HUMAN)	RPL24	3	8.280254777	100	1	3	0.056354104	0.012738854	17.76789679	100	100	Doubtful	1	1	1	elective
697	Q92522	Single Protein	Histone H1x (H1X_HUMAN)	H1FX	3	7.042253521	100	1	2	0.046183444	0.009389671	22.4735326	100	100	Doubtful	1	1	1	elective
698	Q9UBQ7	Single Protein	Glyoxylate reductase/hydroxypyruvate reductase (GRHPR_HUMAN)	GRHPR	9	3.048780488	63.1097561	1	1	0.070068956	0.003508772	35.64574266	100	100	Doubtful	1	1	1	elective
699	O75964	Single Protein	ATP synthase subunit g, mitochondrial (ATP5L_HUMAN)	ATP5L	11	12.62135922	76.69902913	1	1	0.211527659	0.009708738	11.42124301	100	100	Doubtful	1	1	1	elective
700	O76024	Single Protein	Wolframin (WFS1_HUMAN)	WFS1	4	1.460674157	57.86516854	1	1	0.024021979	0.001438849	100.2269511	100	100	Doubtful	1	1	1	elective
701	P00734	Single Protein	Prothrombin (THRB_HUMAN)	F2	11	2.090032154	79.58199357	1	1	0.034441374	0.001736111	69.99212402	100	100	Doubtful	1	1	1	elective
702	P09874	Single Protein	Poly [ADP-ribose] polymerase 1 (PARP1_HUMAN)	PARP1	1	0.986193294	83.234714	1	1	0.015064189	0.001114827	113.0123946	100	100	Doubtful	1	1	1	elective
703	P20774	Single Protein	Mimecan (MIME_HUMAN)	OGN	9	3.020134228	64.09395973	1	2	0.064209244	0.003773585	33.90088461	100	100	Doubtful	1	1	1	elective
704	P35221	Related Proteins	Catenin alpha-1 (CTNA1_HUMAN)	CTNNA1	5	1.214128035	77.92494481	1	1	0.019373486	0.001156069	100.0085251	100	100	Doubtful	1	1	1	elective
705	P49961	Related Proteins	Ectonucleoside triphosphate diphosphohydrolase 1 (ENTP1_HUMAN)	ENTPD1	10	2.549019608	53.7254902	1	1	0.053724973	0.003333333	57.92710302	100	100	Doubtful	1	1	1	elective
706	P55884	Related Proteins	Eukaryotic translation initiation factor 3 subunit B (EIF3B_HUMAN)	EIF3B	7	3.071253071	68.7960688	1	1	0.024798068	0.001631321	92.42381998	100	100	Doubtful	1	1	1	elective
707	P61020	Related Proteins	Ras-related protein Rab-5B (RAB5B_HUMAN)	RAB5B	12	5.581395349	75.81395349	1	2	0.100694171	0.004651163	23.69190039	100	100	Doubtful	1	1	1	elective
708	P61326	Related Proteins	Protein mago nashi homolog (MGN_HUMAN)	MAGOH	1	7.534246575	100	1	1	0.122018454	0.006849315	17.15278636	100	100	Doubtful	1	1	1	elective
709	P84090	Single Protein	Enhancer of rudimentary homolog (ERH_HUMAN)	ERH	14	10.57692308	70.19230769	1	1	0.211527659	0.01369863	12.25100256	100	100	Doubtful	1	1	1	elective
710	Q08722	Related Proteins	Leukocyte surface antigen CD47 (CD47_HUMAN)	CD47	3	3.405572755	38.08049536	1	1	0.092600861	0.005681818	35.19074163	100	100	Doubtful	1	1	1	elective
711	Q13347	Single Protein	Eukaryotic translation initiation factor 3 subunit I (EIF3I_HUMAN)	EIF3I	1	3.076923077	80.92307692	1	1	0.079775162	0.003436426	36.47861357	100	100	Doubtful	1	1	1	elective
712	Q14764	Single Protein	Major vault protein (MVP_HUMAN)	MVP	16	1.119820829	71.55655095	1	1	0.022171598	0.001342282	99.26593385	100	100	Doubtful	1	1	1	elective
713	Q16658	Single Protein	Fascin (FSCN1_HUMAN)	FSCN1	7	2.434077079	84.98985801	1	2	0.039798418	0.002028398	54.49605215	100	100	Doubtful	1	1	1	elective
714	Q16836	Related Proteins	Hydroxyacyl-coenzyme A dehydrogenase, mitochondrial (HCDH_HUMAN)	HADH	4	2.866242038	55.73248408	1	1	0.059253725	0.003610108	34.27193618	100	100	Doubtful	1	1	1	elective
715	Q96I99	Single Protein	Succinate--CoA ligase [GDP-forming] subunit beta, mitochondrial (SUCB2_HUMAN)	SUCLG2	3	2.314814815	71.75925926	1	1	0.049139729	0.002570694	46.48143568	100	100	Doubtful	1	1	1	elective
716	Q99988	Single Protein	Growth/differentiation factor 15 (GDF15_HUMAN)	GDF15	19	3.896103896	72.07792208	1	1	0.066050499	0.003623188	34.11875529	100	100	Doubtful	1	1	1	elective
717	Q9HC38	Related Proteins	Glyoxalase domain-containing protein 4 (GLOD4_HUMAN)	GLOD4	17	3.194888179	76.67731629	1	1	0.064209244	0.003194888	34.77125422	100	100	Doubtful	1	1	1	elective
718	Q9NNX1	Related Proteins	Tuftelin (TUFT1_HUMAN)	TUFT1	1	2.051282051	76.66666667	1	1	0.045275495	0.002849003	44.23655024	100	100	Doubtful	1	1	1	elective
719	Q9NRV9	Single Protein	Heme-binding protein 1 (HEBP1_HUMAN)	HEBP1	12	7.936507937	87.3015873	1	1	0.100694171	0.005291005	21.08352186	100	100	Doubtful	1	1	1	elective
720	Q9NX40	Single Protein	OCIA domain-containing protein 1 (OCAD1_HUMAN)	OCIAD1	4	4.081632653	65.71428571	1	2	0.077105056	0.005405405	27.60877408	100	100	Doubtful	1	1	1	elective
721	Q9NZ45	Single Protein	CDGSH iron-sulfur domain-containing protein 1 (CISD1_HUMAN)	CISD1	10	13.88888889	79.62962963	1	2	0.136463666	0.009259259	12.19120492	100	100	Doubtful	1	1	1	elective
722	Q9P035	Single Protein	Very-long-chain (3R)-3-hydroxyacyl-CoA dehydratase 3 (HACD3_HUMAN)	HACD3	15	3.867403315	65.74585635	1	1	0.056354104	0.003521127	43.1315561	100	100	Doubtful	1	1	1	elective
723	Q9Y365	Single Protein	START domain-containing protein 10 (STA10_HUMAN)	STARD10	11	4.12371134	84.87972509	1	1	0.066050499	0.004048583	33.02756553	100	100	Doubtful	1	1	1	elective
724	Q9Y6Q1	Single Protein	Calpain-6 (CAN6_HUMAN)	CAPN6	X	1.404056162	73.79095164	1	1	0.029200527	0.001760563	74.52863332	100	100	Doubtful	1	1	1	elective
725	P68431	Related Proteins	Histone H3.1 (H31_HUMAN)	HIST1H3A	6	6.617647059	76.47058824	1	18	0.079775162	0.173076923	15.39448335	100	100	Doubtful	1	1	1	elective
726	Q14849	Related Proteins	StAR-related lipid transfer protein 3 (STAR3_HUMAN)	STARD3	17	2.471910112	68.76404494	1	3	0.047128548	0.007317073	50.4705547	100	100	Doubtful	1	1	1	elective
727	P01614	Related Proteins	Immunoglobulin kappa variable 2D-40 (KVD40_HUMAN)	IGKV2D-40	2	10.74380165	35.53719008	1	4	0.333521432	0.093023256	13.30159396	100	100	Doubtful	1	1	1	elective
728	P01824	Related Proteins	Immunoglobulin heavy variable 4-39 (HV439_HUMAN)	IGHV4-39	CHR_HSCHR14_3_CTG1	2022-02-07	64.8	1	4	0.232846739	0.049382716	13.90806145	100	100	Doubtful	1	1	1	elective
729	P48167	Related Proteins	Glycine receptor subunit beta (GLRB_HUMAN)	GLRB	4	2.615694165	72.43460765	1	4	0.041223256	0.009259259	56.08613056	100	100	Doubtful	1	1	1	elective
730	Q14956	Related Proteins	Transmembrane glycoprotein NMB (GPNMB_HUMAN)	GPNMB	7	1.573426573	47.37762238	1	4	0.05021108	0.010638298	63.88191071	100	100	Doubtful	1	1	1	elective
731	P27105	Related Proteins	Erythrocyte band 7 integral membrane protein (STOM_HUMAN)	STOM	9	2.777777778	89.58333333	1	1	0.070068956	0.003472222	31.71074067	100	100	Doubtful	1	1	1	elective
732	P78371	Related Proteins	T-complex protein 1 subunit beta (TCPB_HUMAN)	CCT2	12	2.242990654	82.24299065	1	3	0.036632928	0.005607477	57.45212981	100	100	Doubtful	1	1	1	elective
733	P99999	Single Protein	Cytochrome c (CYC_HUMAN)	CYCS	7	10.47619048	100	1	3	0.115883993	0.028571429	11.74112644	100	100	Doubtful	1	1	1	elective
734	Q08170	Related Proteins	Serine/arginine-rich splicing factor 4 (SRSF4_HUMAN)	SRSF4	1	1.821862348	100	1	3	0.015573615	0.002024291	56.6453308	100	100	Doubtful	1	1	1	elective
735	Q9H4M9	Single Protein	EH domain-containing protein 1 (EHD1_HUMAN)	EHD1	11	1.685393258	77.15355805	1	3	0.033933849	0.006396588	60.5886655	100	100	Doubtful	1	1	1	elective
736	P01624	Related Proteins	Immunoglobulin kappa variable 3-15 (KV315_HUMAN)	IGKV3-15	CHR_HG2290_PATCH	7.826086957	37.39130435	1	2	0.467799268	0.046511628	12.48820758	100	100	Doubtful	1	1	1	elective
737	A0A0C4DH68	Single Protein	Immunoglobulin kappa variable 2-24 (KV224_HUMAN)	IGKV2-24	CHR_HG2290_PATCH	10.83333333	43.33333333	1	2	0.291549665	0.025641026	13.07063738	100	100	Doubtful	1	1	1	elective
738	O00487	Single Protein	26S proteasome non-ATPase regulatory subunit 14 (PSDE_HUMAN)	PSMD14	2	4.193548387	44.19354839	1	2	0.082636734	0.008438819	34.55455585	100	100	Doubtful	1	1	1	elective
739	O43837	Related Proteins	Isocitrate dehydrogenase [NAD] subunit beta, mitochondrial (IDH3B_HUMAN)	IDH3B	20	2.597402597	70.90909091	1	2	0.052500285	0.00623053	42.15661834	100	100	Doubtful	1	1	1	elective
740	P06748	Related Proteins	Nucleophosmin (NPM_HUMAN)	NPM1	5	4.421768707	70.74829932	1	1	0.059253725	0.004329004	32.55484169	100	100	Doubtful	1	1	1	elective
741	P07858	Single Protein	Cathepsin B (CATB_HUMAN)	CTSB	8	3.244837758	66.07669617	1	2	0.092600861	0.007874016	37.79683501	100	100	Doubtful	1	1	1	elective
742	P21912	Single Protein	Succinate dehydrogenase [ubiquinone] iron-sulfur subunit, mitochondrial (SDHB_HUMAN)	SDHB	1	3.571428571	90.71428571	1	2	0.056354104	0.007142857	31.60883955	100	100	Doubtful	1	1	1	elective
743	P25311	Single Protein	Zinc-alpha-2-glycoprotein (ZA2G_HUMAN)	AZGP1	7	3.355704698	75.83892617	1	2	0.070068956	0.008	34.23710469	100	100	Doubtful	1	1	1	elective
744	P25786	Related Proteins	Proteasome subunit alpha type-1 (PSA1_HUMAN)	PSMA1	11	4.562737643	78.3269962	1	2	0.082636734	0.008658009	29.53686066	100	100	Doubtful	1	1	1	elective
745	P30533	Single Protein	Alpha-2-macroglobulin receptor-associated protein (AMRP_HUMAN)	LRPAP1	4	2.240896359	93.55742297	1	2	0.036059305	0.005602241	41.44090602	100	100	Doubtful	1	1	1	elective
746	P30626	Related Proteins	Sorcin (SORCN_HUMAN)	SRI	7	5.555555556	60.60606061	1	2	0.14504757	0.013986014	21.66235743	100	100	Doubtful	1	1	1	elective
747	P31025	Related Proteins	Lipocalin-1 (LCN1_HUMAN)	LCN1	9	2025-06-01	64.20454545	1	2	0.136463666	0.014388489	19.23781439	100	100	Doubtful	1	1	1	elective
748	P36543	Related Proteins	V-type proton ATPase subunit E 1 (VATE1_HUMAN)	ATP6V1E1	22	3.539823009	87.61061947	1	2	0.062467831	0.004424779	26.12876006	100	100	Doubtful	1	1	1	elective
749	P46778	Single Protein	60S ribosomal protein L21 (RL21_HUMAN)	RPL21	13	9.375	100	1	1	0.062467831	0.00625	18.55306088	100	100	Doubtful	1	1	1	elective
750	P56537	Single Protein	Eukaryotic translation initiation factor 6 (IF6_HUMAN)	EIF6	20	4.081632653	40.40816327	1	2	0.14504757	0.011695906	26.58219465	100	100	Doubtful	1	1	1	elective
751	P59665	Related Proteins	Neutrophil defensin 1 (DEF1_HUMAN)	DEFA1	8	9.574468085	42.55319149	1	2	0.258925412	0.015873016	10.19417862	100	100	Doubtful	1	1	1	elective
752	P60903	Single Protein	Protein S100-A10 (S10AA_HUMAN)	S100A10	1	17.5257732	73.19587629	1	2	0.178768635	0.020618557	11.19551123	100	100	Doubtful	1	1	1	elective
753	P78417	Related Proteins	Glutathione S-transferase omega-1 (GSTO1_HUMAN)	GSTO1	10	5.809128631	76.76348548	1	2	0.074607828	0.009661836	27.5480381	100	100	Doubtful	1	1	1	elective
754	Q01130	Related Proteins	Serine/arginine-rich splicing factor 2 (SRSF2_HUMAN)	SRSF2	17	3.619909502	100	1	2	0.036632928	0.004524887	25.46118384	100	100	Doubtful	1	1	1	elective
755	Q5EB52	Related Proteins	Mesoderm-specific transcript homolog protein (MEST_HUMAN)	MEST	7	3.28358209	43.28358209	1	2	0.066050499	0.011764706	38.8055138	100	100	Doubtful	1	1	1	elective
756	Q86U42	Related Proteins	Polyadenylate-binding protein 2 (PABP2_HUMAN)	PABPN1	14	5.22875817	58.82352941	1	2	0.066050499	0.009615385	32.72899219	100	100	Doubtful	1	1	1	elective
757	Q99436	Single Protein	Proteasome subunit beta type-7 (PSB7_HUMAN)	PSMB7	9	3.249097473	64.2599278	1	2	0.079775162	0.009708738	29.94622703	100	100	Doubtful	1	1	1	elective
758	Q99735	Related Proteins	Microsomal glutathione S-transferase 2 (MGST2_HUMAN)	MGST2	4	9.523809524	33.33333333	1	2	0.154781985	0.026315789	16.60984018	100	100	Doubtful	1	1	1	elective
759	Q9UL25	Single Protein	Ras-related protein Rab-21 (RAB21_HUMAN)	RAB21	12	6.666666667	89.77777778	1	2	0.079775162	0.008888889	24.3322555	100	100	Doubtful	1	1	1	elective
760	Q9Y3D6	Single Protein	Mitochondrial fission 1 protein (FIS1_HUMAN)	FIS1	7	10.52631579	80.92105263	1	2	0.096478196	0.013157895	16.92701834	100	100	Doubtful	1	1	1	elective
761	Q9Y5M8	Single Protein	Signal recognition particle receptor subunit beta (SRPRB_HUMAN)	SRPRB	3	7.011070111	89.66789668	1	2	0.068000433	0.007380074	29.68376139	100	100	Doubtful	1	1	1	elective
762	P22087	Related Proteins	rRNA 2'-O-methyltransferase fibrillarin (FBRL_HUMAN)	FBL	CHR_HG2021_PATCH	3.426791277	89.71962617	1	1	0.052500285	0.001157407	33.76341838	100	100	Doubtful	1	1	1	elective
763	O00148	Related Proteins	ATP-dependent RNA helicase DDX39A (DX39A_HUMAN)	DDX39A	19	3.278688525	73.53629977	1	1	0.045275495	0.002739726	49.09795535	100	100	Doubtful	1	1	1	elective
764	O00483	Single Protein	Cytochrome c oxidase subunit NDUFA4 (NDUA4_HUMAN)	NDUFA4	7	9.87654321	70.37037037	1	1	0.232846739	0.012345679	9.363910332	100	100	Doubtful	1	1	1	elective
765	O14656	Single Protein	Torsin-1A (TOR1A_HUMAN)	TOR1A	9	3.313253012	70.78313253	1	1	0.066050499	0.003831418	37.78447951	100	100	Doubtful	1	1	1	elective
766	O14684	Single Protein	Prostaglandin E synthase (PTGES_HUMAN)	PTGES	9	6.578947368	43.42105263	1	1	0.154781985	0.008695652	17.09099431	100	100	Doubtful	1	1	1	elective
767	O14745	Related Proteins	Na(+)/H(+) exchange regulatory cofactor NHE-RF1 (NHRF1_HUMAN)	SLC9A3R1	17	3.910614525	79.05027933	1	1	0.053724973	0.002793296	38.84461008	100	100	Doubtful	1	1	1	elective
768	O14880	Single Protein	Microsomal glutathione S-transferase 3 (MGST3_HUMAN)	MGST3	1	9.210526316	34.86842105	1	1	0.165914401	0.006578947	16.50556735	100	100	Doubtful	1	1	1	elective
769	O14950	Related Proteins	Myosin regulatory light chain 12B (ML12B_HUMAN)	MYL12B	18	5.813953488	82.55813953	1	1	0.105295141	0.005813953	19.76651592	100	100	Doubtful	1	1	1	elective
770	O14983	Related Proteins	Sarcoplasmic/endoplasmic reticulum calcium ATPase 1 (AT2A1_HUMAN)	ATP2A1	16	1.498501499	58.44155844	1	1	0.02305973	6.78E-04	110.1815961	100	100	Doubtful	1	1	1	elective
771	O15427	Single Protein	Monocarboxylate transporter 4 (MOT4_HUMAN)	SLC16A3	17	2.795698925	22.15053763	1	1	0.089022962	0.003412969	49.43689119	100	100	Doubtful	1	1	1	elective
772	O43684	Related Proteins	Mitotic checkpoint protein BUB3 (BUB3_HUMAN)	BUB3	10	3.963414634	67.37804878	1	1	0.070068956	0.004016064	37.1311796	100	100	Doubtful	1	1	1	elective
773	O43837	Related Proteins	Isocitrate dehydrogenase [NAD] subunit beta, mitochondrial (IDH3B_HUMAN)	IDH3B	20	3.376623377	70.90909091	1	1	0.052500285	0.003115265	42.15661834	100	100	Doubtful	1	1	1	elective
774	O43852	Related Proteins	Calumenin (CALU_HUMAN)	CALU	7	7.619047619	83.80952381	1	1	0.056354104	0.003174603	37.08354283	100	100	Doubtful	1	1	1	elective
775	O60488	Related Proteins	Long-chain-fatty-acid--CoA ligase 4 (ACSL4_HUMAN)	ACSL4	X	1.547116737	75.94936709	1	1	0.028834879	8.45E-04	79.13674032	100	100	Doubtful	1	1	1	elective
776	O75323	Related Proteins	Protein NipSnap homolog 2 (NIPS2_HUMAN)	NIPSNAP2	7	3.146853147	81.81818182	1	1	0.059253725	0.003496503	33.72121687	100	100	Doubtful	1	1	1	elective
777	O75340	Related Proteins	Programmed cell death protein 6 (PDCD6_HUMAN)	PDCD6	5	5.759162304	55.4973822	1	1	0.122018454	0.006329114	21.85478539	100	100	Doubtful	1	1	1	elective
778	O75436	Related Proteins	Vacuolar protein sorting-associated protein 26A (VP26A_HUMAN)	VPS26A	10	3.669724771	86.23853211	1	1	0.051330177	0.003058104	38.14574538	100	100	Doubtful	1	1	1	elective
779	O75489	Single Protein	NADH dehydrogenase [ubiquinone] iron-sulfur protein 3, mitochondrial (NDUS3_HUMAN)	NDUFS3	11	4.924242424	88.63636364	1	1	0.077105056	0.003787879	30.22271242	100	100	Doubtful	1	1	1	elective
780	O76003	Single Protein	Glutaredoxin-3 (GLRX3_HUMAN)	GLRX3	10	7.76119403	69.25373134	1	1	0.060818355	0.002985075	37.4082331	100	100	Doubtful	1	1	1	elective
781	O95197	Related Proteins	Reticulon-3 (RTN3_HUMAN)	RTN3	11	1.065891473	58.62403101	1	1	0.024275221	0.001410437	112.541426	100	100	Doubtful	1	1	1	elective
782	O95479	Single Protein	GDH/6PGL endoplasmic bifunctional protein (G6PE_HUMAN)	H6PD	1	1.390644753	59.41845765	1	1	0.032962385	0.001592357	88.83640772	100	100	Doubtful	1	1	1	elective
783	O95831	Related Proteins	Apoptosis-inducing factor 1, mitochondrial (AIFM1_HUMAN)	AIFM1	X	1.794453507	78.30342577	1	1	0.029575567	0.001876173	66.85890667	100	100	Doubtful	1	1	1	elective
784	O96005	Single Protein	Cleft lip and palate transmembrane protein 1 (CLPT1_HUMAN)	CLPTM1	19	1.494768311	41.85351271	1	1	0.039122304	0.002202643	76.04846474	100	100	Doubtful	1	1	1	elective
785	O96008	Related Proteins	Mitochondrial import receptor subunit TOM40 homolog (TOM40_HUMAN)	TOMM40	19	4.432132964	39.88919668	1	1	0.100694171	0.005952381	37.86914026	100	100	Doubtful	1	1	1	elective
786	P00441	Single Protein	Superoxide dismutase [Cu-Zn] (SODC_HUMAN)	SOD1	21	9.090909091	62.98701299	1	1	0.154781985	0.008264463	15.92590383	100	100	Doubtful	1	1	1	elective
787	P00918	Single Protein	Carbonic anhydrase 2 (CAH2_HUMAN)	CA2	8	4.615384615	70.38461538	1	1	0.085711119	0.004366812	29.22792219	100	100	Doubtful	1	1	1	elective
788	P01241	Related and Unrelated Proteins	Somatotropin (SOMA_HUMAN)	GH1	17	3.686635945	76.49769585	1	1	0.110336318	0.002304147	24.83148029	100	100	Doubtful	1	1	1	elective
789	P01700	Single Protein	Immunoglobulin lambda variable 1-47 (LV147_HUMAN)	IGLV1-47	22	11.11111111	45.2991453	1	1	0.467799268	0.012195122	12.27590554	100	100	Doubtful	1	1	1	elective
790	P01764	Related Proteins	Immunoglobulin heavy variable 3-23 (HV323_HUMAN)	IGHV3-23	CHR_HSCHR14_3_CTG1	9.401709402	61.53846154	1	1	0.258925412	0.008547009	12.57422008	100	100	Doubtful	1	1	1	elective
791	P04040	Single Protein	Catalase (CATA_HUMAN)	CAT	11	2.84629981	76.28083491	1	1	0.04049831	0.002061856	59.71875531	100	100	Doubtful	1	1	1	elective
792	P04179	Related Proteins	Superoxide dismutase [Mn], mitochondrial (SODM_HUMAN)	SOD2	6	6.306306306	59.00900901	1	1	0.115883993	0.005434783	24.70655411	100	100	Doubtful	1	1	1	elective
793	P05023	Related Proteins	Sodium/potassium-transporting ATPase subunit alpha-1 (AT1A1_HUMAN)	ATP1A1	1	1.075268817	59.72629521	1	1	0.02305973	0.001349528	112.8238796	100	100	Doubtful	1	1	1	elective
794	P06312	Single Protein	Immunoglobulin kappa variable 4-1 (KV401_HUMAN)	IGKV4-1	2	9.917355372	40.49586777	1	1	0.389495494	0.020408163	13.3715927	100	100	Doubtful	1	1	1	elective
795	P08493	Related Proteins	Matrix Gla protein (MGP_HUMAN)	MGP	12	10.67961165	66.01941748	1	1	0.136463666	0.014705882	12.34529893	100	100	Doubtful	1	1	1	elective
796	P08962	Related Proteins	CD63 antigen (CD63_HUMAN)	CD63	12	4.201680672	47.4789916	1	1	0.122018454	0.007092199	25.61909183	100	100	Doubtful	1	1	1	elective
797	P09417	Related Proteins	Dihydropteridine reductase (DHPR_HUMAN)	QDPR	4	4.098360656	70.08196721	1	1	0.105295141	0.004098361	25.77302838	100	100	Doubtful	1	1	1	elective
798	P10114	Related Proteins	Ras-related protein Rap-2a (RAP2A_HUMAN)	RAP2A	13	6.010928962	72.67759563	1	1	0.115883993	0.00273224	20.60226087	100	100	Doubtful	1	1	1	elective
799	P10301	Related Proteins	Ras-related protein R-Ras (RRAS_HUMAN)	RRAS	19	5.04587156	88.0733945	1	1	0.096478196	0.004587156	23.46589015	100	100	Doubtful	1	1	1	elective
800	P13727	Related Proteins	Bone marrow proteoglycan (PRG2_HUMAN)	PRG2	11	4.954954955	100	1	1	0.092600861	0.004504505	25.18925715	100	100	Doubtful	1	1	1	elective
801	P13861	Related Proteins	cAMP-dependent protein kinase type II-alpha regulatory subunit (KAP2_HUMAN)	PRKAR2A	3	2.97029703	94.55445545	1	1	0.046183444	0.002475248	45.48995577	100	100	Doubtful	1	1	1	elective
802	P14174	Single Protein	Macrophage migration inhibitory factor (MIF_HUMAN)	MIF	22	9.565217391	52.17391304	1	1	0.333521432	0.016666667	12.46821931	100	100	Doubtful	1	1	1	elective
803	P18077	Single Protein	60S ribosomal protein L35a (RL35A_HUMAN)	RPL35A	3	8.181818182	100	1	1	0.100694171	0.009090909	12.52977051	100	100	Doubtful	1	1	1	elective
804	P19404	Single Protein	NADH dehydrogenase [ubiquinone] flavoprotein 2, mitochondrial (NDUV2_HUMAN)	NDUFV2	18	5.220883534	87.14859438	1	1	0.089022962	0.004608295	27.37401545	100	100	Doubtful	1	1	1	elective
805	P21281	Single Protein	V-type proton ATPase subunit B, brain isoform (VATB2_HUMAN)	ATP6V1B2	8	1.56555773	69.8630137	1	1	0.044402552	0.002109705	56.46487635	100	100	Doubtful	1	1	1	elective
806	P21291	Single Protein	Cysteine and glycine-rich protein 1 (CSRP1_HUMAN)	CSRP1	1	7.772020725	100	1	1	0.089022962	0.005181347	20.5537628	100	100	Doubtful	1	1	1	elective
807	P22234	Related Proteins	Multifunctional protein ADE2 (PUR6_HUMAN)	PAICS	4	2.352941176	76.70588235	1	1	0.045275495	0.002816901	47.04913676	100	100	Doubtful	1	1	1	elective
808	P24666	Related Proteins	Low molecular weight phosphotyrosine protein phosphatase (PPAC_HUMAN)	ACP1	2	5.696202532	84.81012658	1	1	0.115883993	0.006329114	18.03076762	100	100	Doubtful	1	1	1	elective
809	P28331	Related Proteins	NADH-ubiquinone oxidoreductase 75 kDa subunit, mitochondrial (NDUS1_HUMAN)	NDUFS1	CHR_HSCHR2_6_CTG7_2	1.375515818	71.9394773	1	1	0.029960366	0.001605136	79.41654127	100	100	Doubtful	1	1	1	elective
810	P31942	Related Proteins	Heterogeneous nuclear ribonucleoprotein H3 (HNRH3_HUMAN)	HNRNPH3	10	2.312138728	62.13872832	1	1	0.068000433	7.94E-04	36.90308163	100	100	Doubtful	1	1	1	elective
811	P34897	Related Proteins	Serine hydroxymethyltransferase, mitochondrial (GLYM_HUMAN)	SHMT2	12	1.785714286	87.3015873	1	1	0.038468775	0.002145923	55.95773039	100	100	Doubtful	1	1	1	elective
812	P35080	Related Proteins	Profilin-2 (PROF2_HUMAN)	PFN2	3	10	62.14285714	1	1	0.154781985	0.007142857	15.03626563	100	100	Doubtful	1	1	1	elective
813	P42704	Single Protein	Leucine-rich PPR motif-containing protein, mitochondrial (LPPRC_HUMAN)	LRPPRC	2	0.789096126	86.94404591	1	1	0.01380022	7.17E-04	157.8051162	100	100	Doubtful	1	1	1	elective
814	P49720	Single Protein	Proteasome subunit beta type-3 (PSB3_HUMAN)	PSMB3	CHR_HSCHR17_7_CTG4	7.804878049	69.75609756	1	1	0.115883993	0.006993007	22.93345112	100	100	Doubtful	1	1	1	elective
815	P49721	Single Protein	Proteasome subunit beta type-2 (PSB2_HUMAN)	PSMB2	1	3.980099502	84.57711443	1	1	0.100694171	0.005882353	22.82167886	100	100	Doubtful	1	1	1	elective
816	P50402	Single Protein	Emerin (EMD_HUMAN)	EMD	X	3.937007874	63.38582677	1	1	0.096478196	0.004545455	28.9759267	100	100	Doubtful	1	1	1	elective
817	P51970	Single Protein	NADH dehydrogenase [ubiquinone] 1 alpha subcomplex subunit 8 (NDUA8_HUMAN)	NDUFA8	9	12.20930233	67.44186047	1	1	0.105295141	0.007246377	20.09206415	100	100	Doubtful	1	1	1	elective
818	P52434	Related Proteins	DNA-directed RNA polymerases I, II, and III subunit RPABC3 (RPAB3_HUMAN)	POLR2H	3	8	82	1	1	0.14504757	0.006666667	17.13244798	100	100	Doubtful	1	1	1	elective
819	P53680	Single Protein	AP-2 complex subunit sigma (AP2S1_HUMAN)	AP2S1	19	5.633802817	66.1971831	1	1	0.136463666	0.010638298	17.00670033	100	100	Doubtful	1	1	1	elective
820	P55769	Single Protein	NHP2-like protein 1 (NH2L1_HUMAN)	SNU13	22	9.375	78.125	1	1	0.154781985	0.0078125	14.1645547	100	100	Doubtful	1	1	1	elective
821	P56381	Related Proteins	ATP synthase subunit epsilon, mitochondrial (ATP5E_HUMAN)	ATP5E	20	15.68627451	100	1	1	0.211527659	0.019607843	5.7761073	100	100	Doubtful	1	1	1	elective
822	P56385	Single Protein	ATP synthase subunit e, mitochondrial (ATP5I_HUMAN)	ATP5I	4	15.94202899	100	1	1	0.193776642	0.014492754	7.928325496	100	100	Doubtful	1	1	1	elective
823	P58546	Single Protein	Myotrophin (MTPN_HUMAN)	MTPN	7	14.40677966	100	1	1	0.178768635	0.008474576	12.88660539	100	100	Doubtful	1	1	1	elective
824	P60981	Related Proteins	Destrin (DEST_HUMAN)	DSTN	20	6.666666667	100	1	1	0.085711119	0.006060606	18.49347608	100	100	Doubtful	1	1	1	elective
825	P61513	Single Protein	60S ribosomal protein L37a (RL37A_HUMAN)	RPL37A	2	19.56521739	100	1	1	0.105295141	0.010869565	10.26847462	100	100	Doubtful	1	1	1	elective
826	P61970	Single Protein	Nuclear transport factor 2 (NTF2_HUMAN)	NUTF2	16	6.299212598	40.94488189	1	1	0.333521432	0.007874016	14.46904841	100	100	Doubtful	1	1	1	elective
827	P62191	Related Proteins	26S proteasome regulatory subunit 4 (PRS4_HUMAN)	PSMC1	14	2.727272727	86.36363636	1	1	0.036059305	0.002487562	49.15369363	100	100	Doubtful	1	1	1	elective
828	P62857	Single Protein	40S ribosomal protein S28 (RS28_HUMAN)	RPS28	19	17.39130435	100	1	1	0.178768635	0.014492754	7.836201392	100	100	Doubtful	1	1	1	elective
829	P62942	Single Protein	Peptidyl-prolyl cis-trans isomerase FKBP1A (FKB1A_HUMAN)	FKBP1A	20	12.03703704	70.37037037	1	1	0.178768635	0.013157895	11.94308412	100	100	Doubtful	1	1	1	elective
830	P63027	Related Proteins	Vesicle-associated membrane protein 2 (VAMP2_HUMAN)	VAMP2	17	14.65517241	55.17241379	1	1	0.178768635	0.00862069	12.65468861	100	100	Doubtful	1	1	1	elective
831	P63173	Single Protein	60S ribosomal protein L38 (RL38_HUMAN)	RPL38	17	14.28571429	100	1	1	0.115883993	0.014285714	8.212732021	100	100	Doubtful	1	1	1	elective
832	P78406	Single Protein	mRNA export factor (RAE1L_HUMAN)	RAE1	20	2.445652174	64.13043478	1	1	0.068000433	0.003773585	40.94185708	100	100	Doubtful	1	1	1	elective
833	Q01469	Single Protein	Fatty acid-binding protein, epidermal (FABP5_HUMAN)	FABP5	8	6.666666667	100	1	1	0.122018454	0.007407407	15.15455129	100	100	Doubtful	1	1	1	elective
834	Q04695	Related Proteins	Keratin, type I cytoskeletal 17 (K1C17_HUMAN)	KRT17	17	2.083333333	84.49074074	1	1	0.045275495	0.00128866	48.07604412	100	100	Doubtful	1	1	1	elective
835	Q07021	Single Protein	Complement component 1 Q subcomponent-binding protein, mitochondrial (C1QBP_HUMAN)	C1QBP	17	4.964539007	61.34751773	1	1	0.082636734	0.003546099	31.34260839	100	100	Doubtful	1	1	1	elective
836	Q13155	Single Protein	Aminoacyl tRNA synthase complex-interacting multifunctional protein 2 (AIMP2_HUMAN)	AIMP2	7	2025-07-01	69.6875	1	1	0.077105056	0.004032258	35.32628547	100	100	Doubtful	1	1	1	elective
837	Q13404	Related Proteins	Ubiquitin-conjugating enzyme E2 variant 1 (UB2V1_HUMAN)	UBE2V1	20	6.12244898	100	1	1	0.128837892	0.006802721	16.48432678	100	100	Doubtful	1	1	1	elective
838	Q15019	Related Proteins	Septin-2 (SEPT2_HUMAN)	2022-09-02	2	2.493074792	73.13019391	1	1	0.047128548	0.002770083	41.46125031	100	100	Doubtful	1	1	1	elective
839	Q15185	Related Proteins	Prostaglandin E synthase 3 (TEBP_HUMAN)	PTGES3	12	8.125	79.375	1	1	0.115883993	0.007874016	18.68541847	100	100	Doubtful	1	1	1	elective
840	Q15363	Single Protein	Transmembrane emp24 domain-containing protein 2 (TMED2_HUMAN)	TMED2	12	5.970149254	58.20895522	1	1	0.115883993	0.006024096	22.74637996	100	100	Doubtful	1	1	1	elective
841	Q15365	Single Protein	Poly(rC)-binding protein 1 (PCBP1_HUMAN)	PCBP1	2	2.528089888	61.51685393	1	1	0.079775162	0.003134796	37.47394333	100	100	Doubtful	1	1	1	elective
842	Q16698	Related Proteins	2,4-dienoyl-CoA reductase, mitochondrial (DECR_HUMAN)	DECR1	8	3.880597015	77.31343284	1	1	0.060818355	0.002985075	36.04480119	100	100	Doubtful	1	1	1	elective
843	Q52LJ0	Related Proteins	Protein FAM98B (FA98B_HUMAN)	FAM98B	15	3.333333333	76.06060606	1	1	0.056354104	0.003355705	37.16702585	100	100	Doubtful	1	1	1	elective
844	Q5KU26	Single Protein	Collectin-12 (COL12_HUMAN)	COLEC12	18	1.347708895	65.49865229	1	1	0.029575567	0.001715266	81.46466498	100	100	Doubtful	1	1	1	elective
845	Q8N2K0	Related Proteins	Monoacylglycerol lipase ABHD12 (ABD12_HUMAN)	ABHD12	20	2.010050251	73.11557789	1	1	0.048113134	0.002754821	45.06818431	100	100	Doubtful	1	1	1	elective
846	Q8N335	Single Protein	Glycerol-3-phosphate dehydrogenase 1-like protein (GPD1L_HUMAN)	GPD1L	3	3.418803419	74.64387464	1	1	0.059253725	0.003484321	38.39392486	100	100	Doubtful	1	1	1	elective
847	Q8NBJ7	Related Proteins	Sulfatase-modifying factor 2 (SUMF2_HUMAN)	SUMF2	7	3.986710963	85.04983389	1	1	0.068000433	0.00390625	33.82180995	100	100	Doubtful	1	1	1	elective
848	Q8WTV0	Related Proteins	Scavenger receptor class B member 1 (SCRB1_HUMAN)	SCARB1	12	1.811594203	47.46376812	1	1	0.053724973	0.002525253	60.83771086	100	100	Doubtful	1	1	1	elective
849	Q8WUM4	Related Proteins	Programmed cell death 6-interacting protein (PDC6I_HUMAN)	PDCD6IP	3	1.267281106	66.47465438	1	1	0.025343931	0.00136612	95.96312054	100	100	Doubtful	1	1	1	elective
850	Q92504	Single Protein	Zinc transporter SLC39A7 (S39A7_HUMAN)	SLC39A7	CHR_HSCHR6_MHC_QBL_CTG1	2.985074627	19.82942431	1	1	0.079775162	0.005882353	50.08732114	100	100	Doubtful	1	1	1	elective
851	Q92542	Related Proteins	Nicastrin (NICA_HUMAN)	NCSTN	1	1.269393512	46.54442877	1	1	0.04049831	0.001953125	78.36153913	100	100	Doubtful	1	1	1	elective
852	Q92688	Related Proteins	Acidic leucine-rich nuclear phosphoprotein 32 family member B (AN32B_HUMAN)	ANP32B	9	3.187250996	54.18326693	1	1	0.085711119	0.006060606	28.77030858	100	100	Doubtful	1	1	1	elective
853	Q969Q0	Single Protein	60S ribosomal protein L36a-like (RL36L_HUMAN)	RPL36AL	14	9.433962264	100	1	1	0.072267222	0.009433962	12.46081801	100	100	Doubtful	1	1	1	elective
854	Q969V3	Related Proteins	Nicalin (NCLN_HUMAN)	NCLN	19	1.953818828	63.05506217	1	1	0.042753889	0.002604167	62.93457615	100	100	Doubtful	1	1	1	elective
855	Q99536	Single Protein	Synaptic vesicle membrane protein VAT-1 homolog (VAT1_HUMAN)	VAT1	17	3.816793893	56.99745547	1	1	0.072267222	0.00310559	41.89341721	100	100	Doubtful	1	1	1	elective
856	Q99829	Single Protein	Copine-1 (CPNE1_HUMAN)	CPNE1	20	2.048417132	50.09310987	1	1	0.051330177	0.003717472	59.02154369	100	100	Doubtful	1	1	1	elective
857	Q9BRF8	Related Proteins	Serine/threonine-protein phosphatase CPPED1 (CPPED_HUMAN)	CPPED1	16	3.503184713	65.2866242	1	1	0.070068956	0.003184713	35.52587817	100	100	Doubtful	1	1	1	elective
858	Q9HBL7	Single Protein	Plasminogen receptor (KT) (PLRKT_HUMAN)	PLGRKT	9	6.802721088	80.27210884	1	1	0.110336318	0.006802721	17.1899489	100	100	Doubtful	1	1	1	elective
859	Q9NR45	Single Protein	Sialic acid synthase (SIAS_HUMAN)	NANS	9	3.899721448	67.40947075	1	1	0.055008148	0.003378378	40.28145357	100	100	Doubtful	1	1	1	elective
860	Q9NSA0	Related Proteins	Solute carrier family 22 member 11 (S22AB_HUMAN)	SLC22A11	11	2	42.18181818	1	1	0.059253725	0.002747253	59.93244551	100	100	Doubtful	1	1	1	elective
861	Q9NW15	Related Proteins	Anoctamin-10 (ANO10_HUMAN)	ANO10	3	1.212121212	61.81818182	1	1	0.033933849	0.002169197	76.2798237	100	100	Doubtful	1	1	1	elective
862	Q9UBV2	Single Protein	Protein sel-1 homolog 1 (SE1L1_HUMAN)	SEL1L	14	1.259445844	52.51889169	1	1	0.033441064	0.001440922	88.69849677	100	100	Doubtful	1	1	1	elective
863	Q9ULC4	Related Proteins	Malignant T-cell-amplified sequence 1 (MCTS1_HUMAN)	MCTS1	X	4.972375691	100	1	1	0.105295141	0.005524862	20.54182095	100	100	Doubtful	1	1	1	elective
864	Q9UNL2	Related Proteins	Translocon-associated protein subunit gamma (SSRG_HUMAN)	SSR3	3	7.567567568	39.45945946	1	1	0.100694171	0.006578947	21.06719679	100	100	Doubtful	1	1	1	elective
865	Q9Y3B8	Related Proteins	Oligoribonuclease, mitochondrial (ORN_HUMAN)	REXO2	11	3.797468354	88.60759494	1	1	0.068000433	0.004219409	26.81559896	100	100	Doubtful	1	1	1	elective
866	P16885	Single Protein	1-phosphatidylinositol 4,5-bisphosphate phosphodiesterase gamma-2 (PLCG2_HUMAN)	PLCG2	16	1.739130435	75.65217391	1	3	0.013718004	0.0025	147.7761643	35.95573743	99.08256881	Doubtful	1	1	1	elective
867	Q9UQ16	Related Proteins	Dynamin-3 (DYN3_HUMAN)	DNM3	1	1.035673188	75.71921749	1	4	0.021752701	0.00505689	97.68495342	28.78808932	99.0836197	Doubtful	1	1	1	elective
868	P53396	Related Proteins	ATP-citrate synthase (ACLY_HUMAN)	ACLY	17	0.726612171	73.47865577	1	3	0.020771583	0.001169591	120.7618809	20.95296464	98.97610922	Doubtful	1	1	1	elective
869	Q709C8	Related Proteins	Vacuolar protein sorting-associated protein 13C (VP13C_HUMAN)	VPS13C	15	0.213162803	73.32800426	1	1	0.005577295	3.09E-04	422.1237363	15.91064607	98.97610922	Doubtful	1	1	1	elective
870	Q9Y566	Related Proteins	SH3 and multiple ankyrin repeat domains protein 1 (SHAN1_HUMAN)	SHANK1	19	1.064322073	50.06941231	1	1	0.012257505	6.91E-04	224.8205566	15.91064607	98.97610922	Doubtful	1	1	1	elective
871	P47897	Related Proteins	Glutamine--tRNA ligase (SYQ_HUMAN)	QARS	3	2.064516129	85.41935484	1	1	0.025343931	0.001362398	87.74287348	15.91064607	98.97610922	Doubtful	1	1	1	elective
872	P22413	Single Protein	Ectonucleotide pyrophosphatase/phosphodiesterase family member 1 (ENPP1_HUMAN)	ENPP1	6	0.972972973	59.78378378	1	1	0.023531022	0.001219512	104.8567076	15.62292864	98.98074745	Doubtful	1	1	1	elective
873	Q4KWH8	Related Proteins	1-phosphatidylinositol 4,5-bisphosphate phosphodiesterase eta-1 (PLCH1_HUMAN)	PLCH1	3	0.472533963	70.40756054	1	1	0.011131621	7.13E-04	189.104296	15.25798071	55	Doubtful	1	1	1	elective
874	P02768	Single Protein	Serum albumin (ALBU_HUMAN)	ALB	4	76.3546798	91.95402299	112	2317	21.35617962	0.250862222	69.32149566	100	100	Confident	1	1	2	elective
875	P05787	Related Proteins	Keratin, type II cytoskeletal 8 (K2C8_HUMAN)	KRT8	12	66.873706	83.22981366	49	394	4.829415347	0.070302717	53.67113302	100	100	Confident	1	1	2	elective
876	P02787	Single Protein	Serotransferrin (TRFE_HUMAN)	TF	3	63.32378223	88.10888252	44	259	2.548133892	0.068643893	77.01362997	100	100	Confident	1	1	2	elective
877	P30101	Single Protein	Protein disulfide-isomerase A3 (PDIA3_HUMAN)	PDIA3	15	71.28712871	84.55445545	42	299	2.981071706	0.112880657	56.74674746	100	100	Confident	1	1	2	elective
878	P11021	Single Protein	78 kDa glucose-regulated protein (GRP78_HUMAN)	HSPA5	9	58.40978593	82.56880734	39	228	1.807216204	0.052602188	72.28843632	100	100	Confident	1	1	2	elective
879	P60709	Single Protein	Actin, cytoplasmic 1 (ACTB_HUMAN)	ACTB	7	69.33333333	64.53333333	37	307	9	0.034634725	41.70973014	100	100	Confident	1	1	2	elective
880	P63261	Single Protein	Actin, cytoplasmic 2 (ACTG_HUMAN)	ACTG1	17	69.33333333	64.53333333	37	307	9	0.034634725	41.76579274	100	100	Confident	1	1	2	elective
881	P04264	Single Protein	Keratin, type II cytoskeletal 1 (K2C1_HUMAN)	KRT1	12	49.37888199	65.2173913	37	281	2.635850861	0.108895695	65.99900087	100	100	Confident	1	1	2	elective
882	P07237	Single Protein	Protein disulfide-isomerase (PDIA1_HUMAN)	P4HB	17	64.96062992	82.48031496	34	240	2.534981105	0.063262454	57.08067327	100	100	Confident	1	1	2	elective
883	P08670	Single Protein	Vimentin (VIME_HUMAN)	VIM	10	65.87982833	92.70386266	33	168	2.340484984	0.050058439	53.61907865	100	100	Confident	1	1	2	elective
884	P13645	Single Protein	Keratin, type I cytoskeletal 10 (K1C10_HUMAN)	KRT10	17	43.32191781	58.73287671	31	171	3.424185554	0.070116667	58.79169362	100	100	Confident	1	1	2	elective
885	P35908	Single Protein	Keratin, type II cytoskeletal 2 epidermal (K22E_HUMAN)	KRT2	12	57.9029734	68.85758998	30	154	1.848035868	0.033052996	65.39321717	100	100	Confident	1	1	2	elective
886	P08727	Single Protein	Keratin, type I cytoskeletal 19 (K1C19_HUMAN)	KRT19	17	63.25	86.75	30	135	3.489251258	0.039841399	44.07912213	100	100	Confident	1	1	2	elective
887	P05783	Single Protein	Keratin, type I cytoskeletal 18 (K1C18_HUMAN)	KRT18	12	63.25581395	68.37209302	29	224	2.295013079	0.133008404	48.02853582	100	100	Confident	1	1	2	elective
888	P14625	Single Protein	Endoplasmin (ENPL_HUMAN)	HSP90B1	12	41.96762142	85.18057285	28	98	0.760410844	0.023453219	92.41134411	100	100	Confident	1	1	2	elective
889	P11142	Single Protein	Heat shock cognate 71 kDa protein (HSP7C_HUMAN)	HSPA8	11	56.19195046	66.56346749	28	129	1.19514602	0.024278238	70.85422349	100	100	Confident	1	1	2	elective
890	P21980	Single Protein	Protein-glutamine gamma-glutamyltransferase 2 (TGM2_HUMAN)	TGM2	20	42.3580786	60.11644833	28	112	1.479511901	0.039167616	77.2796692	100	100	Confident	1	1	2	elective
891	P08133	Single Protein	Annexin A6 (ANXA6_HUMAN)	ANXA6	5	46.80534918	88.2615156	27	98	0.995262315	0.027231485	75.82557669	100	100	Confident	1	1	2	elective
892	P04843	Single Protein	Dolichyl-diphosphooligosaccharide--protein glycosyltransferase subunit 1 (RPN1_HUMAN)	RPN1	3	53.21252059	73.80560132	27	79	1.494932633	0.023528975	68.52680808	100	100	Confident	1	1	2	elective
893	P02545	Related Proteins	Prelamin-A/C (LMNA_HUMAN)	LMNA	1	42.92168675	86.59638554	27	115	0.807768677	0.03113378	74.09470819	100	100	Confident	1	1	2	elective
894	P49748	Related Proteins	Very long-chain specific acyl-CoA dehydrogenase, mitochondrial (ACADV_HUMAN)	ACADVL	17	49.46564885	79.69465649	26	93	1.296736176	0.02573309	70.34542813	100	100	Confident	1	1	2	elective
895	P13667	Single Protein	Protein disulfide-isomerase A4 (PDIA4_HUMAN)	PDIA4	7	48.21705426	87.59689922	26	65	1.022471232	0.015107336	72.88697343	100	100	Confident	1	1	2	elective
896	P15311	Single Protein	Ezrin (EZRI_HUMAN)	EZR	6	40.61433447	87.20136519	25	71	0.77827941	0.021879186	69.36973778	100	100	Confident	1	1	2	elective
897	O43707	Single Protein	Alpha-actinin-4 (ACTN4_HUMAN)	ACTN4	CHR_HG26_PATCH	36.11416026	83.09549945	25	54	0.739340524	0.007712232	104.7884737	100	100	Confident	1	1	2	elective
898	P01009	Single Protein	Alpha-1-antitrypsin (A1AT_HUMAN)	SERPINA1	14	55.26315789	66.26794258	25	123	3.375479375	0.063204518	46.70701944	100	100	Confident	1	1	2	elective
899	P35527	Single Protein	Keratin, type I cytoskeletal 9 (K1C9_HUMAN)	KRT9	17	49.75922953	48.79614767	25	125	2.091690977	0.064323316	62.02681468	100	100	Confident	1	1	2	elective
900	P07355	Related Proteins	Annexin A2 (ANXA2_HUMAN)	ANXA2	15	65.19174041	92.92035398	25	162	1.962771192	0.081577747	38.57981475	100	100	Confident	1	1	2	elective
901	P08729	Single Protein	Keratin, type II cytoskeletal 7 (K2C7_HUMAN)	KRT7	12	55.43710021	78.46481876	25	141	1.610157216	0.051088269	51.35430757	100	100	Confident	1	1	2	elective
902	P11511	Single Protein	Aromatase (CP19A_HUMAN)	CYP19A1	15	49.30417495	81.31212724	25	88	1.745342234	0.049484818	57.84486776	100	100	Confident	1	1	2	elective
903	P02545	Related Proteins	Prelamin-A/C (LMNA_HUMAN)	LMNA	1	42.77108434	86.59638554	25	93	0.730195739	0.014730812	74.09470819	100	100	Confident	1	1	2	elective
904	P62736	Related Proteins	Actin, aortic smooth muscle (ACTA_HUMAN)	ACTA2	10	35.54376658	64.72148541	24	168	3.45295851	0.020979595	41.98180582	100	100	Confident	1	1	2	elective
905	P06576	Single Protein	ATP synthase subunit beta, mitochondrial (ATPB_HUMAN)	ATP5B	12	67.67485822	76.93761815	23	109	1.884031503	0.043085314	56.52460585	100	100	Confident	1	1	2	elective
906	P02545	Related Proteins	Prelamin-A/C (LMNA_HUMAN)	LMNA	1	36.29518072	86.59638554	23	91	0.655951523	0.016205158	74.09470819	100	100	Confident	1	1	2	elective
907	P16435	Single Protein	NADPH--cytochrome P450 reductase (NCPR_HUMAN)	POR	7	40.32496307	66.91285081	22	47	1.00156576	0.013534447	76.6412507	100	100	Confident	1	1	2	elective
908	P01024	Single Protein	Complement C3 (CO3_HUMAN)	C3	19	17.25796753	79.55502105	21	49	0.291549665	0.005534264	187.0298753	100	100	Confident	1	1	2	elective
909	P04083	Single Protein	Annexin A1 (ANXA1_HUMAN)	ANXA1	9	63.29479769	93.06358382	21	119	1.630267992	0.067456602	38.68997913	100	100	Confident	1	1	2	elective
910	P10809	Single Protein	60 kDa heat shock protein, mitochondrial (CH60_HUMAN)	HSPD1	2	46.59685864	74.17102967	21	77	0.939417155	0.025356199	61.01638174	100	100	Confident	1	1	2	elective
911	P02675	Single Protein	Fibrinogen beta chain (FIBB_HUMAN)	FGB	4	45.41751527	86.96537678	21	132	1.269510537	0.069682729	55.89226078	100	100	Confident	1	1	2	elective
912	P08758	Single Protein	Annexin A5 (ANXA5_HUMAN)	ANXA5	4	71.25	84.375	20	104	2.074715081	0.084465873	35.91440095	100	100	Confident	1	1	2	elective
913	P27797	Single Protein	Calreticulin (CALR_HUMAN)	CALR	19	47.24220624	59.95203837	20	92	1.782559402	0.096241906	48.1118246	100	100	Confident	1	1	2	elective
914	P08238	Single Protein	Heat shock protein HSP 90-beta (HS90B_HUMAN)	HSP90AB1	6	29.97237569	82.45856354	20	53	0.54411359	0.014235517	83.21210206	100	100	Confident	1	1	2	elective
915	P05155	Related Proteins	Plasma protease C1 inhibitor (IC1_HUMAN)	SERPING1	11	38	64.2	19	86	1.702826584	0.045721552	55.11939393	100	100	Confident	1	1	2	elective
916	P02538	Single Protein	Keratin, type II cytoskeletal 6A (K2C6A_HUMAN)	KRT6A	12	30.14184397	72.16312057	19	92	0.921242077	0.015495761	60.00827427	100	100	Confident	1	1	2	elective
917	P07900	Related Proteins	Heat shock protein HSP 90-alpha (HS90A_HUMAN)	HSP90AA1	14	29.91803279	81.96721311	19	55	0.493866976	0.015121228	84.60668133	100	100	Confident	1	1	2	elective
918	P20700	Single Protein	Lamin-B1 (LMNB1_HUMAN)	LMNB1	5	31.74061433	84.81228669	18	36	0.601568264	0.012154395	66.36762257	100	100	Confident	1	1	2	elective
919	P38646	Single Protein	Stress-70 protein, mitochondrial (GRP75_HUMAN)	HSPA9	5	35.64064801	86.30338733	18	40	0.593115236	0.011209976	73.63477259	100	100	Confident	1	1	2	elective
920	P25705	Related Proteins	ATP synthase subunit alpha, mitochondrial (ATPA_HUMAN)	ATP5A1	18	39.42133816	81.73598553	17	75	0.793623739	0.031642846	59.71359349	100	100	Confident	1	1	2	elective
921	P40939	Single Protein	Trifunctional enzyme subunit alpha, mitochondrial (ECHA_HUMAN)	HADHA	2	29.75098296	80.73394495	17	40	0.473386993	0.011593142	82.94687413	100	100	Confident	1	1	2	elective
922	Q03252	Single Protein	Lamin-B2 (LMNB2_HUMAN)	LMNB2	19	25.16129032	84.19354839	17	33	0.473386993	0.011845484	69.90569797	100	100	Confident	1	1	2	elective
923	P55072	Single Protein	Transitional endoplasmic reticulum ATPase (TERA_HUMAN)	VCP	9	26.42679901	77.6674938	17	35	0.484968262	0.009789984	89.26571926	100	100	Confident	1	1	2	elective
924	Q13724	Single Protein	Mannosyl-oligosaccharide glucosidase (MOGS_HUMAN)	MOGS	2	25.08960573	55.31660693	17	43	0.662567248	0.014095238	91.86058455	100	100	Confident	1	1	2	elective
925	P21397	Single Protein	Amine oxidase [flavin-containing] A (AOFA_HUMAN)	MAOA	X	37.00189753	72.86527514	17	62	0.843422992	0.026018576	59.64354242	100	100	Confident	1	1	2	elective
926	P01857	Single Protein	Immunoglobulin heavy constant gamma 1 (IGHG1_HUMAN)	IGHG1	14	55.15151515	59.39393939	17	146	2.534981105	0.124087909	36.08316701	100	100	Confident	1	1	2	elective
927	P25705	Related Proteins	ATP synthase subunit alpha, mitochondrial (ATPA_HUMAN)	ATP5A1	18	36.70886076	81.73598553	16	74	0.733029559	0.036907132	59.71359349	100	100	Confident	1	1	2	elective
928	P07437	Single Protein	Tubulin beta chain (TBB5_HUMAN)	TUBB	CHR_HSCHR6_MHC_MANN_CTG1	42.56756757	54.5045045	16	76	1.70665207	0.043659903	49.63897134	100	100	Confident	1	1	2	elective
929	P17661	Single Protein	Desmin (DESM_HUMAN)	DES	2	34.89361702	88.5106383	16	71	0.762600326	0.020855105	53.50314985	100	100	Confident	1	1	2	elective
930	P04259	Related Proteins	Keratin, type II cytoskeletal 6B (K2C6B_HUMAN)	KRT6B	12	23.75886525	72.16312057	16	82	0.733029559	0.015094607	60.03029098	100	100	Confident	1	1	2	elective
931	P09525	Single Protein	Annexin A4 (ANXA4_HUMAN)	ANXA4	2	49.52978056	91.53605016	16	68	1.189906295	0.050629552	35.86012086	100	100	Confident	1	1	2	elective
932	Q07065	Single Protein	Cytoskeleton-associated protein 4 (CKAP4_HUMAN)	CKAP4	12	36.87707641	85.3820598	16	47	0.623776739	0.021690391	65.98273175	100	100	Confident	1	1	2	elective
933	P21796	Single Protein	Voltage-dependent anion-selective channel protein 1 (VDAC1_HUMAN)	VDAC1	5	65.72438163	84.09893993	16	42	2.16227766	0.047870742	30.75357012	100	100	Confident	1	1	2	elective
934	P68371	Single Protein	Tubulin beta-4B chain (TBB4B_HUMAN)	TUBB4B	9	39.1011236	54.38202247	15	67	1.543345761	0.025840183	49.79900199	100	100	Confident	1	1	2	elective
935	P48735	Single Protein	Isocitrate dehydrogenase [NADP], mitochondrial (IDHP_HUMAN)	IDH2	15	31.19469027	79.86725664	15	69	0.813930694	0.049234703	50.87686349	100	100	Confident	1	1	2	elective
936	P01859	Single Protein	Immunoglobulin heavy constant gamma 2 (IGHG2_HUMAN)	IGHG2	CHR_HSCHR14_3_CTG1	43.55828221	48.77300613	15	115	2.290344562	0.083117311	35.87775615	100	100	Confident	1	1	2	elective
937	P13647	Single Protein	Keratin, type II cytoskeletal 5 (K2C5_HUMAN)	KRT5	12	20.33898305	68.98305085	15	58	0.674482438	0.015398514	62.33997694	100	100	Confident	1	1	2	elective
938	P02679	Related Proteins	Fibrinogen gamma chain (FIBG_HUMAN)	FGG	4	37.96909492	78.80794702	15	54	1.192345972	0.036486668	51.47886685	100	100	Confident	1	1	2	elective
939	Q9BS26	Single Protein	Endoplasmic reticulum resident protein 44 (ERP44_HUMAN)	ERP44	9	41.13300493	60.34482759	15	45	1.232735149	0.051615669	46.94139835	100	100	Confident	1	1	2	elective
940	Q9BQE3	Single Protein	Tubulin alpha-1C chain (TBA1C_HUMAN)	TUBA1C	12	45.65701559	68.37416481	15	56	1.371373706	0.023123752	49.86346231	100	100	Confident	1	1	2	elective
941	P01860	Single Protein	Immunoglobulin heavy constant gamma 3 (IGHG3_HUMAN)	IGHG3	CHR_HSCHR14_3_CTG1	46.68435013	72.94429708	14	97	1.389892566	0.038587681	41.260361	100	100	Confident	1	1	2	elective
942	P02533	Single Protein	Keratin, type I cytoskeletal 14 (K1C14_HUMAN)	KRT14	17	28.1779661	77.75423729	14	54	0.796989149	0.018617763	51.52938407	100	100	Confident	1	1	2	elective
943	P0DMV8	Related Proteins	Heat shock 70 kDa protein 1A (HS71A_HUMAN)	HSPA1A	CHR_HSCHR6_MHC_APD_CTG1	33.38533541	63.1825273	14	57	0.488810785	0.016043364	70.00903707	100	100	Confident	1	1	2	elective
944	P27824	Related Proteins	Calnexin (CALX_HUMAN)	CANX	CHR_HG30_PATCH	25.84459459	57.93918919	14	46	0.696321618	0.016610514	67.52585021	100	100	Confident	1	1	2	elective
945	P05108	Single Protein	Cholesterol side-chain cleavage enzyme, mitochondrial (CP11A_HUMAN)	CYP11A1	15	30.90211132	74.08829175	14	47	0.726983291	0.025154998	60.06406264	100	100	Confident	1	1	2	elective
946	P01011	Single Protein	Alpha-1-antichymotrypsin (AACT_HUMAN)	SERPINA3	14	40.42553191	78.72340426	14	57	1.15443469	0.045111375	47.62053641	100	100	Confident	1	1	2	elective
947	P14618	Related Proteins	Pyruvate kinase PKM (KPYM_HUMAN)	PKM	15	28.43691149	80.97928437	14	35	0.681924325	0.014963582	57.90002335	100	100	Confident	1	1	2	elective
948	P29401	Related Proteins	Transketolase (TKT_HUMAN)	TKT	3	27.76886035	62.92134831	13	39	0.563255088	0.018882367	67.83472467	100	100	Confident	1	1	2	elective
949	P14060	Single Protein	3 beta-hydroxysteroid dehydrogenase/Delta 5-->4-isomerase type 1 (3BHS1_HUMAN)	HSD3B1	1	45.04021448	63.27077748	13	64	1.11348904	0.042872491	42.2250124	100	100	Confident	1	1	2	elective
950	P23396	Single Protein	40S ribosomal protein S3 (RS3_HUMAN)	RPS3	11	64.19753086	90.94650206	13	36	1.245697996	0.039793483	26.67143028	100	100	Confident	1	1	2	elective
951	P05141	Single Protein	ADP/ATP translocase 2 (ADT2_HUMAN)	SLC25A5	X	38.25503356	79.53020134	13	39	1.075263132	0.039076044	32.83115093	100	100	Confident	1	1	2	elective
952	P02671	Related Proteins	Fibrinogen alpha chain (FIBA_HUMAN)	FGA	4	14.3187067	66.51270208	13	54	0.394583249	0.021293716	94.91441498	100	100	Confident	1	1	2	elective
953	P40926	Single Protein	Malate dehydrogenase, mitochondrial (MDHM_HUMAN)	MDH2	7	52.66272189	79.8816568	13	58	1.4118647	0.053299668	35.48073262	100	100	Confident	1	1	2	elective
954	P23142-4	Single Protein	Isoform C of Fibulin-1 (FBLN1_HUMAN)	FBLN1	22	26.93997072	54.61200586	13	31	0.675474919	0.012350352	74.3839121	100	100	Confident	1	1	2	elective
955	P49257	Single Protein	Protein ERGIC-53 (LMAN1_HUMAN)	LMAN1	18	31.76470588	60.58823529	13	51	0.690714103	0.034308187	57.51298131	100	100	Confident	1	1	2	elective
956	P55084	Related Proteins	Trifunctional enzyme subunit beta, mitochondrial (ECHB_HUMAN)	HADHB	2	27.21518987	66.24472574	12	35	0.719072202	0.02524987	51.26152171	100	100	Confident	1	1	2	elective
957	P02774	Related Proteins	Vitamin D-binding protein (VTDB_HUMAN)	GC	4	31.64556962	68.77637131	12	39	0.59731228	0.022020613	52.92902967	100	100	Confident	1	1	2	elective
958	P04406	Single Protein	Glyceraldehyde-3-phosphate dehydrogenase (G3P_HUMAN)	GAPDH	12	50.14925373	73.13432836	12	41	1.15443469	0.042938767	36.03039787	100	100	Confident	1	1	2	elective
959	Q15084	Related Proteins	Protein disulfide-isomerase A6 (PDIA6_HUMAN)	PDIA6	2	39.31818182	57.72727273	12	52	0.757510625	0.037783468	48.09126202	100	100	Confident	1	1	2	elective
960	Q00887	Single Protein	Pregnancy-specific beta-1-glycoprotein 9 (PSG9_HUMAN)	PSG9	19	25.58685446	70.657277	12	29	0.995262315	0.014541212	48.24161096	100	100	Confident	1	1	2	elective
961	P06396	Related Proteins	Gelsolin (GELS_HUMAN)	GSN	9	21.86700767	51.79028133	12	26	0.389495494	0.010556203	85.64418929	100	100	Confident	1	1	2	elective
962	P12532	Single Protein	Creatine kinase U-type, mitochondrial (KCRU_HUMAN)	CKMT1A	15	37.17026379	74.34052758	12	23	0.623776739	0.014665962	47.00720626	100	100	Confident	1	1	2	elective
963	P23284	Single Protein	Peptidyl-prolyl cis-trans isomerase B (PPIB_HUMAN)	PPIB	15	48.61111111	87.96296296	12	94	1.253933905	0.1679647	23.72753554	100	100	Confident	1	1	2	elective
964	P68871	Single Protein	Hemoglobin subunit beta (HBB_HUMAN)	HBB	11	82.99319728	100	12	79	5.309573445	0.12529063	15.98829018	100	100	Confident	1	1	2	elective
965	Q06830	Single Protein	Peroxiredoxin-1 (PRDX1_HUMAN)	PRDX1	1	57.28643216	64.32160804	12	59	2.324597932	0.080815806	22.09627885	100	100	Confident	1	1	2	elective
966	Q9UHQ9	Single Protein	NADH-cytochrome b5 reductase 1 (NB5R1_HUMAN)	CYB5R1	1	37.70491803	71.14754098	12	52	1.110203429	0.080271686	34.07318135	100	100	Confident	1	1	2	elective
967	P08842	Single Protein	Steryl-sulfatase (STS_HUMAN)	STS	X	23.49914237	48.02744425	12	53	0.757510625	0.031260191	65.45005697	100	100	Confident	1	1	2	elective
968	P14618	Related Proteins	Pyruvate kinase PKM (KPYM_HUMAN)	PKM	15	25.04708098	80.97928437	12	30	0.561523006	0.012120347	57.90002335	100	100	Confident	1	1	2	elective
969	Q99623	Single Protein	Prohibitin-2 (PHB2_HUMAN)	PHB2	12	47.82608696	100	12	26	0.961927374	0.024408321	33.27591612	100	100	Confident	1	1	2	elective
970	P35232	Single Protein	Prohibitin (PHB_HUMAN)	PHB	17	51.83823529	81.25	12	23	1.592943797	0.02254199	29.78590249	100	100	Confident	1	1	2	elective
971	P12429	Single Protein	Annexin A3 (ANXA3_HUMAN)	ANXA3	4	40.24767802	92.56965944	12	21	0.823348001	0.020143719	36.35265867	100	100	Confident	1	1	2	elective
972	P0C0L4-2	Related Proteins	Isoform 2 of Complement C4-A (CO4A_HUMAN)	C4A	CHR_HSCHR6_MHC_DBB_CTG1	7.714958775	57.71495878	11	20	0.158653261	0.002030203	187.5858486	100	100	Confident	1	1	2	elective
973	P06733	Single Protein	Alpha-enolase (ENOA_HUMAN)	ENO1	1	36.40552995	88.01843318	11	43	0.584893192	0.03299594	47.13931929	100	100	Confident	1	1	2	elective
974	P12956	Single Protein	X-ray repair cross-complementing protein 6 (XRCC6_HUMAN)	XRCC6	22	21.51067323	78.32512315	11	24	0.337940443	0.0084585	69.79905427	100	100	Confident	1	1	2	elective
975	P02647	Single Protein	Apolipoprotein A-I (APOA1_HUMAN)	APOA1	11	37.82771536	100	11	25	0.914481976	0.036404035	30.7589325	100	100	Confident	1	1	2	elective
976	P54652	Single Protein	Heat shock-related 70 kDa protein 2 (HSP72_HUMAN)	HSPA2	14	19.87480438	67.76212833	11	63	0.351924321	0.009010914	69.97786579	100	100	Confident	1	1	2	elective
977	P04075	Related Proteins	Fructose-bisphosphate aldolase A (ALDOA_HUMAN)	ALDOA	16	42.58241758	64.01098901	11	47	0.914481976	0.03046289	39.39530591	100	100	Confident	1	1	2	elective
978	P49411	Single Protein	Elongation factor Tu, mitochondrial (EFTU_HUMAN)	TUFM	16	31.85840708	89.15929204	11	24	0.612676175	0.015335003	49.51018114	100	100	Confident	1	1	2	elective
979	P02786	Single Protein	Transferrin receptor protein 1 (TFR1_HUMAN)	TFRC	3	17.76315789	78.02631579	11	22	0.356844631	0.008764959	84.81794354	100	100	Confident	1	1	2	elective
980	P63104	Single Protein	14-3-3 protein zeta/delta (1433Z_HUMAN)	YWHAZ	8	46.53061224	90.20408163	11	43	1.206734069	0.051898626	27.7277284	100	100	Confident	1	1	2	elective
981	P12236	Single Protein	ADP/ATP translocase 3 (ADT3_HUMAN)	SLC25A6	X	37.91946309	81.20805369	11	30	0.85478119	0.022373913	32.84518905	100	100	Confident	1	1	2	elective
982	P14314	Related Proteins	Glucosidase 2 subunit beta (GLU2B_HUMAN)	PRKCSH	19	18.75	49.62121212	11	27	0.676832937	0.021799305	59.38782109	100	100	Confident	1	1	2	elective
983	P60174	Related Proteins	Triosephosphate isomerase (TPIS_HUMAN)	TPI1	12	43.70629371	82.16783217	11	24	1.26380341	0.024633952	30.7716961	100	100	Confident	1	1	2	elective
984	Q16851	Single Protein	UTP--glucose-1-phosphate uridylyltransferase (UGPA_HUMAN)	UGP2	2	23.81889764	77.16535433	11	23	0.504594101	0.01414057	56.90471991	100	100	Confident	1	1	2	elective
985	P13639	Single Protein	Elongation factor 2 (EF2_HUMAN)	EEF2	19	16.08391608	72.02797203	11	23	0.272805094	0.007920754	95.27694908	100	100	Confident	1	1	2	elective
986	P21589	Single Protein	5'-nucleotidase (5NTD_HUMAN)	NT5E	6	28.57142857	59.93031359	11	22	0.547587355	0.010239842	63.32748532	100	100	Confident	1	1	2	elective
987	P62805	Single Protein	Histone H4 (H4_HUMAN)	HIST1H4A	6	53.39805825	100	11	118	1.754228703	0.433352947	11.36038173	100	100	Confident	1	1	2	elective
988	P04792	Single Protein	Heat shock protein beta-1 (HSPB1_HUMAN)	HSPB1	7	44.3902439	66.82926829	11	44	2.16227766	0.061629555	22.76849292	100	100	Confident	1	1	2	elective
989	P30038	Related Proteins	Delta-1-pyrroline-5-carboxylate dehydrogenase, mitochondrial (AL4A1_HUMAN)	ALDH4A1	1	24.51154529	70.3374778	11	44	0.547587355	0.015366812	61.6805956	100	100	Confident	1	1	2	elective
990	P23142	Single Protein	Fibulin-1 (FBLN1_HUMAN)	FBLN1	22	22.75960171	52.63157895	11	27	0.559489504	0.008341845	77.16235154	100	100	Confident	1	1	2	elective
991	Q15582	Single Protein	Transforming growth factor-beta-induced protein ig-h3 (BGH3_HUMAN)	TGFBI	5	16.98389458	63.83601757	11	27	0.443511639	0.018448267	74.6339791	100	100	Confident	1	1	2	elective
992	O60814	Related Proteins	Histone H2B type 1-K (H2B1K_HUMAN)	HIST1H2BK	6	42.06349206	100	11	97	1.470911228	0.137853112	13.88156258	100	100	Confident	1	1	2	elective
993	P30038	Related Proteins	Delta-1-pyrroline-5-carboxylate dehydrogenase, mitochondrial (AL4A1_HUMAN)	ALDH4A1	1	25.22202487	70.3374778	11	45	0.547587355	0.017485456	61.6805956	100	100	Confident	1	1	2	elective
994	P80365	Single Protein	Corticosteroid 11-beta-dehydrogenase isozyme 2 (DHI2_HUMAN)	HSD11B2	16	37.77777778	61.2345679	11	39	0.94748304	0.047264345	44.0983865	100	100	Confident	1	1	2	elective
995	P02790	Single Protein	Hemopexin (HEMO_HUMAN)	HPX	11	35.28138528	61.47186147	11	38	0.755676291	0.024188485	51.64327298	100	100	Confident	1	1	2	elective
996	P68363	Related Proteins	Tubulin alpha-1B chain (TBA1B_HUMAN)	TUBA1B	12	33.2594235	68.51441242	11	35	0.883649089	0.019329998	50.11960462	100	100	Confident	1	1	2	elective
997	A1L0T0	Single Protein	Acetolactate synthase-like protein (ILVBL_HUMAN)	ILVBL	19	25.94936709	59.81012658	11	36	0.571913238	0.021151596	67.82474855	100	100	Confident	1	1	2	elective
998	P00367	Single Protein	Glutamate dehydrogenase 1, mitochondrial (DHE3_HUMAN)	GLUD1	10	25.44802867	79.92831541	11	32	0.467799268	0.018238112	61.35919324	100	100	Confident	1	1	2	elective
999	Q15907	Single Protein	Ras-related protein Rab-11B (RB11B_HUMAN)	RAB11B	19	51.83486239	87.6146789	11	21	1.55509709	0.015823545	24.47348546	100	100	Confident	1	1	2	elective
1000	Q9BTV4	Single Protein	Transmembrane protein 43 (TMM43_HUMAN)	TMEM43	3	35.5	69	11	18	0.77827941	0.016233363	44.8471987	100	100	Confident	1	1	2	elective
1001	P62258	Single Protein	14-3-3 protein epsilon (1433E_HUMAN)	YWHAE	17	44.70588235	100	10	41	1.009233003	0.037049486	29.155416	100	100	Confident	1	1	2	elective
1002	P22626	Single Protein	Heterogeneous nuclear ribonucleoproteins A2/B1 (ROA2_HUMAN)	HNRNPA2B1	7	30.87818697	62.88951841	10	35	0.708276394	0.034845976	37.40672676	100	100	Confident	1	1	2	elective
1003	P00558	Single Protein	Phosphoglycerate kinase 1 (PGK1_HUMAN)	PGK1	X	33.57314149	94.00479616	10	29	0.557068405	0.020633017	44.58612677	100	100	Confident	1	1	2	elective
1004	Q99798	Single Protein	Aconitate hydratase, mitochondrial (ACON_HUMAN)	ACO2	22	18.58974359	71.15384615	10	28	0.311133937	0.012627641	85.37192427	100	100	Confident	1	1	2	elective
1005	P12814	Related Proteins	Alpha-actinin-1 (ACTN1_HUMAN)	ACTN1	14	13.56502242	84.19282511	10	23	0.250510604	0.00303183	102.9926326	100	100	Confident	1	1	2	elective
1006	P00738	Related Proteins	Haptoglobin (HPT_HUMAN)	HP	16	28.57142857	67.48768473	10	42	0.730195739	0.039914021	45.17656448	100	100	Confident	1	1	2	elective
1007	P14061	Single Protein	Estradiol 17-beta-dehydrogenase 1 (DHB1_HUMAN)	HSD17B1	17	39.02439024	70.73170732	10	46	1.053525026	0.052888266	34.92798072	100	100	Confident	1	1	2	elective
1008	P08779	Single Protein	Keratin, type I cytoskeletal 16 (K1C16_HUMAN)	KRT16	17	18.18181818	77.16701903	10	39	0.59985872	0.015796601	51.23620252	100	100	Confident	1	1	2	elective
1009	P50454	Single Protein	Serpin H1 (SERPH_HUMAN)	SERPINH1	11	29.66507177	86.84210526	10	33	0.54411359	0.027347725	46.4111772	100	100	Confident	1	1	2	elective
1010	P62820	Single Protein	Ras-related protein Rab-1A (RAB1A_HUMAN)	RAB1A	2	52.68292683	100	10	30	1.511886432	0.028246783	22.66337935	100	100	Confident	1	1	2	elective
1011	P26641	Single Protein	Elongation factor 1-gamma (EF1G_HUMAN)	EEF1G	11	24.02745995	68.87871854	10	27	0.54411359	0.019960218	50.08714233	100	100	Confident	1	1	2	elective
1012	P30041	Single Protein	Peroxiredoxin-6 (PRDX6_HUMAN)	PRDX6	1	50	90.625	10	27	1.101748011	0.042456774	25.01919029	100	100	Confident	1	1	2	elective
1013	P21128	Related Proteins	Poly(U)-specific endoribonuclease (ENDOU_HUMAN)	ENDOU	12	35.12195122	77.80487805	10	21	0.804721767	0.020766494	46.84192778	100	100	Confident	1	1	2	elective
1014	P38117	Related Proteins	Electron transfer flavoprotein subunit beta (ETFB_HUMAN)	ETFB	19	45.09803922	86.2745098	10	21	0.804721767	0.031816378	27.82615289	100	100	Confident	1	1	2	elective
1015	Q12905	Single Protein	Interleukin enhancer-binding factor 2 (ILF2_HUMAN)	ILF2	1	34.61538462	47.17948718	10	11	0.832980711	0.007510175	43.03518704	100	100	Confident	1	1	2	elective
1016	P01834	Single Protein	Immunoglobulin kappa constant (IGKC_HUMAN)	IGKC	2	80.37383178	100	10	78	5.812920691	0.292742175	11.7577683	100	100	Confident	1	1	2	elective
1017	P45880	Single Protein	Voltage-dependent anion-selective channel protein 2 (VDAC2_HUMAN)	VDAC2	10	45.57823129	63.26530612	10	25	1.212216291	0.027704059	31.54654638	100	100	Confident	1	1	2	elective
1018	P09622	Related Proteins	Dihydrolipoyl dehydrogenase, mitochondrial (DLDH_HUMAN)	DLD	7	24.55795678	69.35166994	10	26	0.519911083	0.014590355	54.14297229	100	100	Confident	1	1	2	elective
1019	P09622	Related Proteins	Dihydrolipoyl dehydrogenase, mitochondrial (DLDH_HUMAN)	DLD	7	27.11198428	69.35166994	10	26	0.519911083	0.014590355	54.14297229	100	100	Confident	1	1	2	elective
1020	Q13162	Single Protein	Peroxiredoxin-4 (PRDX4_HUMAN)	PRDX4	X	51.29151292	63.46863469	10	20	1.275845926	0.023253489	30.5208125	100	100	Confident	1	1	2	elective
1021	P01008	Single Protein	Antithrombin-III (ANT3_HUMAN)	SERPINC1	1	27.37068966	77.80172414	10	22	0.497747476	0.015872161	52.56886431	100	100	Confident	1	1	2	elective
1022	Q14554	Single Protein	Protein disulfide-isomerase A5 (PDIA5_HUMAN)	PDIA5	3	18.68978805	78.03468208	9	29	0.323188207	0.019847429	59.5561033	100	100	Confident	1	1	2	elective
1023	O95833	Single Protein	Chloride intracellular channel protein 3 (CLIC3_HUMAN)	CLIC3	9	56.3559322	89.40677966	9	25	1.096179992	0.045671913	26.6317116	100	100	Confident	1	1	2	elective
1024	P62701	Single Protein	40S ribosomal protein S4, X isoform (RS4X_HUMAN)	RPS4X	X	34.60076046	100	9	24	0.539926526	0.021455773	29.57905382	100	100	Confident	1	1	2	elective
1025	P62937	Single Protein	Peptidyl-prolyl cis-trans isomerase A (PPIA_HUMAN)	PPIA	7	49.09090909	83.63636364	9	17	1.682695795	0.032825878	18.00088528	100	100	Confident	1	1	2	elective
1026	Q07955	Single Protein	Serine/arginine-rich splicing factor 1 (SRSF1_HUMAN)	SRSF1	17	37.09677419	100	9	12	0.4896249	0.016749872	27.72781496	100	100	Confident	1	1	2	elective
1027	Q14240	Related Proteins	Eukaryotic initiation factor 4A-II (IF4A2_HUMAN)	EIF4A2	3	26.78132678	75.42997543	9	19	0.526417967	0.012766891	46.37277813	100	100	Confident	1	1	2	elective
1028	P68104	Related Proteins	Elongation factor 1-alpha 1 (EF1A1_HUMAN)	EEF1A1	6	31.6017316	55.62770563	9	40	0.412537545	0.034890731	50.10910827	100	100	Confident	1	1	2	elective
1029	P51884	Single Protein	Lumican (LUM_HUMAN)	LUM	12	34.61538462	68.04733728	9	31	0.807768677	0.043314477	38.40479461	100	100	Confident	1	1	2	elective
1030	P32119	Single Protein	Peroxiredoxin-2 (PRDX2_HUMAN)	PRDX2	19	36.86868687	58.08080808	9	25	1.565020906	0.038623165	21.87823783	100	100	Confident	1	1	2	elective
1031	P07195	Single Protein	L-lactate dehydrogenase B chain (LDHB_HUMAN)	LDHB	12	33.23353293	77.84431138	9	23	0.807768677	0.027468527	36.61514297	100	100	Confident	1	1	2	elective
1032	O94905	Single Protein	Erlin-2 (ERLN2_HUMAN)	ERLIN2	8	36.87315634	76.99115044	9	23	0.70125428	0.023366195	37.81545067	100	100	Confident	1	1	2	elective
1033	P07737	Single Protein	Profilin-1 (PROF1_HUMAN)	PFN1	17	69.28571429	82.14285714	9	22	2.651741273	0.060890023	15.04455604	100	100	Confident	1	1	2	elective
1034	P62424	Single Protein	60S ribosomal protein L7a (RL7A_HUMAN)	RPL7A	CHR_HG2030_PATCH	32.33082707	90.97744361	9	16	0.412537545	0.018122688	29.97702405	100	100	Confident	1	1	2	elective
1035	Q96G03	Single Protein	Phosphoglucomutase-2 (PGM2_HUMAN)	PGM2	4	17.32026144	87.41830065	9	18	0.333521432	0.01011265	68.24039453	100	100	Confident	1	1	2	elective
1036	P60842	Related Proteins	Eukaryotic initiation factor 4A-I (IF4A1_HUMAN)	EIF4A1	17	26.3546798	74.38423645	9	17	0.526417967	0.012947508	46.1245556	100	100	Confident	1	1	2	elective
1037	P01861	Single Protein	Immunoglobulin heavy constant gamma 4 (IGHG4_HUMAN)	IGHG4	CHR_HSCHR14_3_CTG1	34.55657492	52.90519878	9	63	1.043359718	0.057078903	35.91786588	100	100	Confident	1	1	2	elective
1038	P01876	Single Protein	Immunoglobulin heavy constant alpha 1 (IGHA1_HUMAN)	IGHA1	CHR_HSCHR14_3_CTG1	32.8611898	38.52691218	9	36	1.462092401	0.060043652	37.63063837	100	100	Confident	1	1	2	elective
1039	P39656	Related Proteins	Dolichyl-diphosphooligosaccharide--protein glycosyltransferase 48 kDa subunit (OST48_HUMAN)	DDOST	1	25.21929825	55.26315789	9	26	0.619206824	0.019941884	50.76897012	100	100	Confident	1	1	2	elective
1040	P07910	Related Proteins	Heterogeneous nuclear ribonucleoproteins C1/C2 (HNRPC_HUMAN)	HNRNPC	14	25.81699346	81.69934641	9	24	0.539926526	0.028573659	33.64953891	100	100	Confident	1	1	2	elective
1041	P39656	Related Proteins	Dolichyl-diphosphooligosaccharide--protein glycosyltransferase 48 kDa subunit (OST48_HUMAN)	DDOST	1	25.87719298	55.26315789	9	25	0.619206824	0.017194631	50.76897012	100	100	Confident	1	1	2	elective
1042	Q7Z4H8	Single Protein	KDEL motif-containing protein 2 (KDEL2_HUMAN)	KDELC2	11	21.30177515	100	9	23	0.36887451	0.018457468	58.53521644	100	100	Confident	1	1	2	elective
1043	O75396	Single Protein	Vesicle-trafficking protein SEC22b (SC22B_HUMAN)	SEC22B	1	47.44186047	86.04651163	9	22	1.371373706	0.043545589	24.5775324	100	100	Confident	1	1	2	elective
1044	P46782	Single Protein	40S ribosomal protein S5 (RS5_HUMAN)	RPS5	19	33.33333333	86.2745098	9	13	0.873817423	0.019790694	22.86205237	100	100	Confident	1	1	2	elective
1045	P23528	Single Protein	Cofilin-1 (COF1_HUMAN)	CFL1	11	48.79518072	100	8	25	0.887391822	0.05747992	18.49065777	100	100	Confident	1	1	2	elective
1046	P09651	Related Proteins	Heterogeneous nuclear ribonucleoprotein A1 (ROA1_HUMAN)	HNRNPA1	12	26.61290323	67.74193548	8	21	0.56719108	0.024695804	38.72304979	100	100	Confident	1	1	2	elective
1047	Q9UIJ7	Single Protein	GTP:AMP phosphotransferase AK3, mitochondrial (KAD3_HUMAN)	AK3	9	36.12334802	100	8	15	0.887391822	0.018360604	25.54954798	100	100	Confident	1	1	2	elective
1048	Q9HDC9	Single Protein	Adipocyte plasma membrane-associated protein (APMAP_HUMAN)	APMAP	20	23.55769231	60.81730769	8	15	0.534781344	0.013206397	46.45085019	100	100	Confident	1	1	2	elective
1049	P42765	Single Protein	3-ketoacyl-CoA thiolase, mitochondrial (THIM_HUMAN)	ACAA2	18	28.46347607	66.75062972	8	11	0.55051578	0.014402663	41.89764584	100	100	Confident	1	1	2	elective
1050	P61247	Single Protein	40S ribosomal protein S3a (RS3A_HUMAN)	RPS3A	4	32.57575758	100	8	18	0.42510267	0.029586039	29.92573927	100	100	Confident	1	1	2	elective
1051	Q9H9B4	Single Protein	Sideroflexin-1 (SFXN1_HUMAN)	SFXN1	5	28.88198758	72.36024845	8	18	0.811609194	0.021598419	35.59634539	100	100	Confident	1	1	2	elective
1052	P48449	Related Proteins	Lanosterol synthase (ERG7_HUMAN)	LSS	21	12.15846995	67.75956284	8	15	0.287031099	0.008612283	83.25511578	100	100	Confident	1	1	2	elective
1053	Q12907	Single Protein	Vesicular integral-membrane protein VIP36 (LMAN2_HUMAN)	LMAN2	5	23.31460674	65.16853933	8	14	0.623776739	0.022854619	40.20309729	100	100	Confident	1	1	2	elective
1054	P07339	Single Protein	Cathepsin D (CATD_HUMAN)	CTSD	11	22.33009709	63.10679612	8	20	0.668100537	0.025332475	44.52362582	100	100	Confident	1	1	2	elective
1055	P36871	Single Protein	Phosphoglucomutase-1 (PGM1_HUMAN)	PGM1	1	15.48042705	78.64768683	8	18	0.352531975	0.013211996	61.41052873	100	100	Confident	1	1	2	elective
1056	P67936	Single Protein	Tropomyosin alpha-4 chain (TPM4_HUMAN)	TPM4	19	23.38709677	100	8	18	0.519911083	0.022272553	28.50449102	100	100	Confident	1	1	2	elective
1057	P69892	Single Protein	Hemoglobin subunit gamma-2 (HBG2_HUMAN)	HBG2	11	54.42176871	100	8	16	2.16227766	0.026500918	16.11629578	100	100	Confident	1	1	2	elective
1058	Q9NUB1	Related Proteins	Acetyl-coenzyme A synthetase 2-like, mitochondrial (ACS2L_HUMAN)	ACSS1	20	15.82002903	64.8766328	8	16	0.305996548	0.008426239	74.80899295	100	100	Confident	1	1	2	elective
1059	P62750	Single Protein	60S ribosomal protein L23a (RL23A_HUMAN)	RPL23A	17	49.35897436	100	8	11	0.584893192	0.02864011	17.68413417	100	100	Confident	1	1	2	elective
1060	P68104	Related Proteins	Elongation factor 1-alpha 1 (EF1A1_HUMAN)	EEF1A1	6	22.07792208	55.62770563	8	31	0.359356391	0.021468356	50.10910827	100	100	Confident	1	1	2	elective
1061	Q9H0U4	Single Protein	Ras-related protein Rab-1B (RAB1B_HUMAN)	RAB1B	11	49.75124378	100	8	26	1.227542952	0.02709015	22.15722884	100	100	Confident	1	1	2	elective
1062	Q13011	Single Protein	Delta(3,5)-Delta(2,4)-dienoyl-CoA isomerase, mitochondrial (ECH1_HUMAN)	ECH1	CHR_HG26_PATCH	34.45121951	75.6097561	8	22	0.645190588	0.026811121	35.79338318	100	100	Confident	1	1	2	elective
1063	P63244	Single Protein	Receptor of activated protein C kinase 1 (RACK1_HUMAN)	RACK1	5	30.9148265	66.24605678	8	21	0.811609194	0.028845576	35.05455796	100	100	Confident	1	1	2	elective
1064	Q00888	Related Proteins	Pregnancy-specific beta-1-glycoprotein 4 (PSG4_HUMAN)	PSG4	19	21.00238663	65.87112172	8	20	0.584893192	0.012318474	47.08317546	100	100	Confident	1	1	2	elective
1065	P61106	Single Protein	Ras-related protein Rab-14 (RAB14_HUMAN)	RAB14	9	37.6744186	86.04651163	8	15	1.227542952	0.02089701	23.88192765	100	100	Confident	1	1	2	elective
1066	P31946	Related Proteins	14-3-3 protein beta/alpha (1433B_HUMAN)	YWHAB	20	29.26829268	90.6504065	7	22	0.681924325	0.03050071	28.06483063	100	100	Confident	1	1	2	elective
1067	Q8NFW8	Single Protein	N-acylneuraminate cytidylyltransferase (NEUA_HUMAN)	CMAS	12	18.20276498	80.1843318	7	15	0.32680475	0.01363472	48.34864802	100	100	Confident	1	1	2	elective
1068	P0DMV8	Related Proteins	Heat shock 70 kDa protein 1A (HS71A_HUMAN)	HSPA1A	CHR_HSCHR6_MHC_APD_CTG1	16.38065523	63.1825273	7	38	0.220168343	0.005496336	70.00903707	100	100	Confident	1	1	2	elective
1069	P15121	Single Protein	Aldose reductase (ALDR_HUMAN)	AKR1B1	7	23.10126582	72.46835443	7	22	0.6548171	0.032401288	35.83049371	100	100	Confident	1	1	2	elective
1070	P36578	Single Protein	60S ribosomal protein L4 (RL4_HUMAN)	RPL4	15	19.90632319	94.84777518	7	20	0.193776642	0.020865395	47.66742772	100	100	Confident	1	1	2	elective
1071	P18124	Single Protein	60S ribosomal protein L7 (RL7_HUMAN)	RPL7	8	28.62903226	100	7	20	0.296890252	0.031797235	29.20719769	100	100	Confident	1	1	2	elective
1072	P49419	Related Proteins	Alpha-aminoadipic semialdehyde dehydrogenase (AL7A1_HUMAN)	ALDH7A1	5	16.32653061	63.82189239	7	16	0.333521432	0.014665533	58.45011776	100	100	Confident	1	1	2	elective
1073	P07954	Related Proteins	Fumarate hydratase, mitochondrial (FUMH_HUMAN)	FH	1	18.43137255	60.58823529	7	14	0.399050314	0.013403691	54.60216853	100	100	Confident	1	1	2	elective
1074	P30050	Single Protein	60S ribosomal protein L12 (RL12_HUMAN)	RPL12	9	47.87878788	100	7	14	0.858791891	0.032135642	17.80754044	100	100	Confident	1	1	2	elective
1075	P37837	Single Protein	Transaldolase (TALDO_HUMAN)	TALDO1	11	21.66172107	73.59050445	7	11	0.442417255	0.02312788	37.51646163	100	100	Confident	1	1	2	elective
1076	P09211	Single Protein	Glutathione S-transferase P (GSTP1_HUMAN)	GSTP1	11	51.9047619	80	7	16	1.335721469	0.04569161	23.34102275	100	100	Confident	1	1	2	elective
1077	P61204	Related Proteins	ADP-ribosylation factor 3 (ARF3_HUMAN)	ARF3	12	43.64640884	85.08287293	7	19	1.080567538	0.014224096	20.58772996	100	100	Confident	1	1	2	elective
1078	P01871	Related Proteins	Immunoglobulin heavy constant mu (IGHM_HUMAN)	IGHM	14	17.21854305	66.22516556	7	14	0.511775071	0.014944422	49.40858023	100	100	Confident	1	1	2	elective
1079	P46781	Single Protein	40S ribosomal protein S9 (RS9_HUMAN)	RPS9	CHR_HSCHR19LRC_LRC_S_CTG3_1	32.4742268	100	7	13	0.430722989	0.02616593	22.5775558	100	100	Confident	1	1	2	elective
1080	P04217	Single Protein	Alpha-1B-glycoprotein (A1BG_HUMAN)	A1BG	19	18.18181818	47.27272727	7	13	0.467799268	0.018074757	54.21953944	100	100	Confident	1	1	2	elective
1081	Q99714	Single Protein	3-hydroxyacyl-CoA dehydrogenase type-2 (HCD2_HUMAN)	HSD17B10	X	45.97701149	71.64750958	7	11	1.015337686	0.016767013	26.90611251	100	100	Confident	1	1	2	elective
1082	P52272	Related Proteins	Heterogeneous nuclear ribonucleoprotein M (HNRPM_HUMAN)	HNRNPM	19	12.60273973	78.35616438	7	12	0.193776642	0.00728348	77.46431372	100	100	Confident	1	1	2	elective
1083	P09382	Single Protein	Galectin-1 (LEG1_HUMAN)	LGALS1	22	64.44444444	80.74074074	7	12	2.455107295	0.034638448	14.70619932	100	100	Confident	1	1	2	elective
1084	P13804	Single Protein	Electron transfer flavoprotein subunit alpha, mitochondrial (ETFA_HUMAN)	ETFA	15	36.63663664	84.68468468	7	10	0.564748142	0.009037609	35.05758198	100	100	Confident	1	1	2	elective
1085	P24539	Single Protein	ATP synthase F(0) complex subunit B1, mitochondrial (AT5F1_HUMAN)	ATP5F1	1	26.953125	90.625	7	9	0.6548171	0.010909598	28.8903357	100	100	Confident	1	1	2	elective
1086	P61158	Single Protein	Actin-related protein 3 (ARP3_HUMAN)	ACTR3	2	21.53110048	65.31100478	7	10	0.430722989	0.013197865	47.34098138	100	100	Confident	1	1	2	elective
1087	P13489	Single Protein	Ribonuclease inhibitor (RINI_HUMAN)	RNH1	CHR_HSCHR11_1_CTG8	18.87201735	72.23427332	7	7	0.511775071	0.006058077	49.9410872	100	100	Confident	1	1	2	elective
1088	P02042	Single Protein	Hemoglobin subunit delta (HBD_HUMAN)	HBD	11	46.93877551	100	7	50	1.738419634	0.051935536	16.04528986	100	100	Confident	1	1	2	elective
1089	P36957	Single Protein	Dihydrolipoyllysine-residue succinyltransferase component of 2-oxoglutarate dehydrogenase complex, mitochondrial (ODO2_HUMAN)	DLST	14	20.30905077	66.44591611	7	21	0.355424938	0.022899562	48.72446108	100	100	Confident	1	1	2	elective
1090	P00915	Single Protein	Carbonic anhydrase 1 (CAH1_HUMAN)	CA1	8	37.16475096	65.90038314	7	18	0.957341781	0.036177548	28.85238815	100	100	Confident	1	1	2	elective
1091	P30048	Single Protein	Thioredoxin-dependent peroxide reductase, mitochondrial (PRDX3_HUMAN)	PRDX3	10	26.171875	57.8125	7	17	1.080567538	0.028783069	27.67517564	100	100	Confident	1	1	2	elective
1092	O75367	Related Proteins	Core histone macro-H2A.1 (H2AY_HUMAN)	H2AFY	5	25	78.22580645	7	14	0.308177474	0.015066564	39.59246713	100	100	Confident	1	1	2	elective
1093	P05388	Related Proteins	60S acidic ribosomal protein P0 (RLA0_HUMAN)	RPLP0	12	28.07570978	59.93690852	7	16	0.629750835	0.023999306	34.25179766	100	100	Confident	1	1	2	elective
1094	P26373	Single Protein	60S ribosomal protein L13 (RL13_HUMAN)	RPL13	16	34.12322275	100	7	16	0.363375184	0.029474159	24.24652603	100	100	Confident	1	1	2	elective
1095	Q96AG4	Single Protein	Leucine-rich repeat-containing protein 59 (LRC59_HUMAN)	LRRC59	17	27.68729642	91.85667752	7	16	0.32035178	0.024220568	34.9088765	100	100	Confident	1	1	2	elective
1096	P00338	Related Proteins	L-lactate dehydrogenase A chain (LDHA_HUMAN)	LDHA	11	22.89156627	89.45783133	7	14	0.496235656	0.01527711	36.66536098	100	100	Confident	1	1	2	elective
1097	O00299	Single Protein	Chloride intracellular channel protein 1 (CLIC1_HUMAN)	CLIC1	CHR_HSCHR6_MHC_DBB_CTG1	33.19502075	70.53941909	7	13	0.816599788	0.020470263	26.90574812	100	100	Confident	1	1	2	elective
1098	P05388	Related Proteins	60S acidic ribosomal protein P0 (RLA0_HUMAN)	RPLP0	12	29.33753943	59.93690852	7	13	0.629750835	0.00819079	34.25179766	100	100	Confident	1	1	2	elective
1099	P13796	Single Protein	Plastin-2 (PLSL_HUMAN)	LCP1	13	15.31100478	79.26634769	7	12	0.250898933	0.006625782	70.24389151	100	100	Confident	1	1	2	elective
1100	P51659	Single Protein	Peroxisomal multifunctional enzyme type 2 (DHB4_HUMAN)	HSD17B4	5	13.45108696	68.61413043	7	11	0.211527659	0.005731787	79.63630553	100	100	Confident	1	1	2	elective
1101	P31040	Related Proteins	Succinate dehydrogenase [ubiquinone] flavoprotein subunit, mitochondrial (SDHA_HUMAN)	SDHA	5	15.06024096	70.3313253	7	11	0.263133564	0.007723189	72.64529014	100	100	Confident	1	1	2	elective
1102	P52907	Single Protein	F-actin-capping protein subunit alpha-1 (CAZA1_HUMAN)	CAPZA1	1	35.31468531	90.90909091	7	10	0.584893192	0.010458985	32.90232791	100	100	Confident	1	1	2	elective
1103	O75390	Single Protein	Citrate synthase, mitochondrial (CISY_HUMAN)	CS	12	20.38626609	57.72532189	7	9	0.409081686	0.015360726	51.67951352	100	100	Confident	1	1	2	elective
1104	P63241	Related Proteins	Eukaryotic translation initiation factor 5A-1 (IF5A1_HUMAN)	EIF5A	17	43.50649351	53.24675325	7	7	1.58086154	0.016836735	16.82140456	100	100	Confident	1	1	2	elective
1105	P62888	Single Protein	60S ribosomal protein L30 (RL30_HUMAN)	RPL30	8	59.13043478	100	7	7	1.335721469	0.022546584	12.77574159	100	100	Confident	1	1	2	elective
1106	P04004	Single Protein	Vitronectin (VTNC_HUMAN)	VTN	17	15.27196653	49.79079498	6	21	0.341712835	0.017664931	54.27116768	100	100	Confident	1	1	2	elective
1107	Q9NPH2	Related Proteins	Inositol-3-phosphate synthase 1 (INO1_HUMAN)	ISYNA1	19	14.87455197	38.53046595	6	13	0.341712835	0.012689902	61.02910107	100	100	Confident	1	1	2	elective
1108	P62280	Single Protein	40S ribosomal protein S11 (RS11_HUMAN)	RPS11	19	41.7721519	100	6	15	0.483981789	0.034177215	18.41899308	100	100	Confident	1	1	2	elective
1109	P23526	Single Protein	Adenosylhomocysteinase (SAHH_HUMAN)	AHCY	20	18.98148148	70.60185185	6	11	0.36887451	0.017868852	47.68520377	100	100	Confident	1	1	2	elective
1110	P10412	Single Protein	Histone H1.4 (H14_HUMAN)	HIST1H1E	6	22.83105023	100	6	22	0.274274986	0.025582694	21.8520043	100	100	Confident	1	1	2	elective
1111	P16402	Single Protein	Histone H1.3 (H13_HUMAN)	HIST1H1D	6	22.62443439	100	6	20	0.274274986	0.016301402	22.33631916	100	100	Confident	1	1	2	elective
1112	Q01518	Related Proteins	Adenylyl cyclase-associated protein 1 (CAP1_HUMAN)	CAP1	1	17.47368421	75.57894737	6	19	0.291549665	0.015252294	51.86869261	100	100	Confident	1	1	2	elective
1113	P62249	Single Protein	40S ribosomal protein S16 (RS16_HUMAN)	RPS16	19	35.61643836	100	6	14	0.610262028	0.045319635	16.43504093	100	100	Confident	1	1	2	elective
1114	Q16891	Related Proteins	MICOS complex subunit MIC60 (MIC60_HUMAN)	IMMT	2	11.87335092	76.91292876	6	15	0.160155302	0.007906296	83.62634901	100	100	Confident	1	1	2	elective
1115	Q96KP4	Single Protein	Cytosolic non-specific dipeptidase (CNDP2_HUMAN)	CNDP2	18	19.15789474	83.15789474	6	13	0.285555732	0.013403509	52.8449149	100	100	Confident	1	1	2	elective
1116	Q9NUB1	Related Proteins	Acetyl-coenzyme A synthetase 2-like, mitochondrial (ACS2L_HUMAN)	ACSS1	20	12.33671988	64.8766328	6	11	0.221677349	0.004334683	74.80899295	100	100	Confident	1	1	2	elective
1117	P48047	Single Protein	ATP synthase subunit O, mitochondrial (ATPO_HUMAN)	ATP5O	21	31.45539906	89.6713615	6	11	0.584893192	0.020892019	23.26265832	100	100	Confident	1	1	2	elective
1118	P50213	Single Protein	Isocitrate dehydrogenase [NAD] subunit alpha, mitochondrial (IDH3A_HUMAN)	IDH3A	15	19.67213115	66.39344262	6	9	0.42510267	0.010352673	39.56607303	100	100	Confident	1	1	2	elective
1119	P08559	Related Proteins	Pyruvate dehydrogenase E1 component subunit alpha, somatic form, mitochondrial (ODPA_HUMAN)	PDHA1	X	17.69230769	69.74358974	6	10	0.311133937	0.009076923	43.26760883	100	100	Confident	1	1	2	elective
1120	P16403	Single Protein	Histone H1.2 (H12_HUMAN)	HIST1H1C	6	23.4741784	100	6	23	0.297799335	0.030998168	21.35174753	100	100	Confident	1	1	2	elective
1121	P61981	Single Protein	14-3-3 protein gamma (1433G_HUMAN)	YWHAG	7	24.29149798	89.47368421	6	22	0.561523006	0.02351552	28.28491274	100	100	Confident	1	1	2	elective
1122	O75874	Single Protein	Isocitrate dehydrogenase [NADP] cytoplasmic (IDHC_HUMAN)	IDH1	2	18.11594203	81.15942029	6	19	0.304321387	0.022622156	46.62951443	100	100	Confident	1	1	2	elective
1123	P27348	Single Protein	14-3-3 protein theta (1433T_HUMAN)	YWHAQ	2	20	79.59183673	6	17	0.561523006	0.015458755	27.74676675	100	100	Confident	1	1	2	elective
1124	P30040	Single Protein	Endoplasmic reticulum resident protein 29 (ERP29_HUMAN)	ERP29	12	27.5862069	70.49808429	6	14	0.467799268	0.01954023	28.97515556	100	100	Confident	1	1	2	elective
1125	P62269	Single Protein	40S ribosomal protein S18 (RS18_HUMAN)	RPS18	CHR_HSCHR6_MHC_MCF_CTG1	36.18421053	100	6	14	0.467799268	0.042434211	17.70786018	100	100	Confident	1	1	2	elective
1126	P31937	Single Protein	3-hydroxyisobutyrate dehydrogenase, mitochondrial (3HIDH_HUMAN)	HIBADH	7	21.72619048	63.69047619	6	11	0.539926526	0.016282051	35.30576194	100	100	Confident	1	1	2	elective
1127	Q9Y696	Single Protein	Chloride intracellular channel protein 4 (CLIC4_HUMAN)	CLIC4	1	32.41106719	81.81818182	6	10	0.539926526	0.017149758	28.75374442	100	100	Confident	1	1	2	elective
1128	P10253	Single Protein	Lysosomal alpha-glucosidase (LYAG_HUMAN)	GAA	17	7.773109244	41.59663866	6	11	0.254182266	0.007740916	105.2567866	100	100	Confident	1	1	2	elective
1129	P18669	Single Protein	Phosphoglycerate mutase 1 (PGAM1_HUMAN)	PGAM1	10	30.31496063	89.37007874	6	11	0.519911083	0.012762467	28.78583513	100	100	Confident	1	1	2	elective
1130	P51149	Single Protein	Ras-related protein Rab-7a (RAB7A_HUMAN)	RAB7A	3	35.26570048	100	6	10	0.637893707	0.021900161	23.47484125	100	100	Confident	1	1	2	elective
1131	Q99497	Single Protein	Protein/nucleic acid deglycase DJ-1 (PARK7_HUMAN)	PARK7	1	47.08994709	74.07407407	6	11	0.77827941	0.023280423	19.87848824	100	100	Confident	1	1	2	elective
1132	Q9UQ80	Related Proteins	Proliferation-associated protein 2G4 (PA2G4_HUMAN)	PA2G4	12	17.76649746	92.1319797	6	10	0.285555732	0.013636364	43.7591866	100	100	Confident	1	1	2	elective
1133	P50453	Single Protein	Serpin B9 (SPB9_HUMAN)	SERPINB9	6	19.41489362	83.77659574	6	6	0.412537545	0.007101449	42.37630776	100	100	Confident	1	1	2	elective
1134	P69905	Single Protein	Hemoglobin subunit alpha (HBA_HUMAN)	HBA1	16	62.67605634	59.85915493	6	33	1.682695795	0.128085178	15.24792558	100	100	Confident	1	1	2	elective
1135	P54819	Related Proteins	Adenylate kinase 2, mitochondrial (KAD2_HUMAN)	AK2	1	33.47280335	89.53974895	6	16	0.483981789	0.027756344	26.46077189	100	100	Confident	1	1	2	elective
1136	P11464-2	Related Proteins	Isoform 2 of Pregnancy-specific beta-1-glycoprotein 1 (PSG1_HUMAN)	PSG1	19	12.14953271	68.22429907	6	16	0.412537545	0.005355298	48.10939449	100	100	Confident	1	1	2	elective
1137	P18085	Single Protein	ADP-ribosylation factor 4 (ARF4_HUMAN)	ARF4	3	41.66666667	84.44444444	6	15	0.995262315	0.03125	20.49769309	100	100	Confident	1	1	2	elective
1138	P49755	Single Protein	Transmembrane emp24 domain-containing protein 10 (TMEDA_HUMAN)	TMED10	14	36.52968037	89.04109589	6	15	0.561523006	0.030745814	24.96002311	100	100	Confident	1	1	2	elective
1139	P02766	Single Protein	Transthyretin (TTHY_HUMAN)	TTR	18	53.06122449	38.0952381	6	14	1.682695795	0.049546485	15.87704706	100	100	Confident	1	1	2	elective
1140	P30044	Related Proteins	Peroxiredoxin-5, mitochondrial (PRDX5_HUMAN)	PRDX5	11	40.65420561	88.78504673	6	13	0.737800829	0.020286308	22.07254713	100	100	Confident	1	1	2	elective
1141	P62906	Single Protein	60S ribosomal protein L10a (RL10A_HUMAN)	RPL10A	6	26.26728111	89.86175115	6	12	0.400688179	0.020122888	24.81553507	100	100	Confident	1	1	2	elective
1142	Q06210	Related Proteins	Glutamine--fructose-6-phosphate aminotransferase [isomerizing] 1 (GFPT1_HUMAN)	GFPT1	2	11.01573677	92.84692418	6	13	0.167927086	0.007439199	78.75632145	100	100	Confident	1	1	2	elective
1143	P00338	Related Proteins	L-lactate dehydrogenase A chain (LDHA_HUMAN)	LDHA	11	21.38554217	89.45783133	6	12	0.412537545	0.01345526	36.66536098	100	100	Confident	1	1	2	elective
1144	P02792	Single Protein	Ferritin light chain (FRIL_HUMAN)	FTL	19	46.28571429	80.57142857	6	12	0.873817423	0.048108747	20.00710221	100	100	Confident	1	1	2	elective
1145	P27635	Single Protein	60S ribosomal protein L10 (RL10_HUMAN)	RPL10	X	36.44859813	87.38317757	6	12	0.378906706	0.019314642	24.58786757	100	100	Confident	1	1	2	elective
1146	P62241	Single Protein	40S ribosomal protein S8 (RS8_HUMAN)	RPS8	1	32.69230769	100	6	12	0.311133937	0.027564103	24.19016265	100	100	Confident	1	1	2	elective
1147	Q9Y2Q3	Related Proteins	Glutathione S-transferase kappa 1 (GSTK1_HUMAN)	GSTK1	7	32.30088496	79.20353982	6	12	0.77827941	0.026069322	25.48029794	100	100	Confident	1	1	2	elective
1148	P30084	Single Protein	Enoyl-CoA hydratase, mitochondrial (ECHM_HUMAN)	ECHS1	10	28.96551724	89.65517241	6	11	0.519911083	0.01908046	31.36713097	100	100	Confident	1	1	2	elective
1149	P01042-2	Related Proteins	Isoform LMW of Kininogen-1 (KNG1_HUMAN)	KNG1	3	16.8618267	84.77751756	6	10	0.325711366	0.009256253	47.8526489	100	100	Confident	1	1	2	elective
1150	P01042	Related Proteins	Kininogen-1 (KNG1_HUMAN)	KNG1	3	10.55900621	78.72670807	6	10	0.218187912	0.006719095	71.91215085	100	100	Confident	1	1	2	elective
1151	P60660	Related Proteins	Myosin light polypeptide 6 (MYL6_HUMAN)	MYL6	12	37.74834437	82.1192053	6	10	1.511886432	0.02615894	16.91913314	100	100	Confident	1	1	2	elective
1152	P62834	Single Protein	Ras-related protein Rap-1A (RAP1A_HUMAN)	RAP1A	1	30.97826087	72.82608696	6	10	0.70125428	0.014809783	20.97370797	100	100	Confident	1	1	2	elective
1153	P20618	Single Protein	Proteasome subunit beta type-1 (PSB1_HUMAN)	PSMB1	CHR_HSCHR6_1_CTG5	27.80082988	88.7966805	6	8	0.610262028	0.015006916	26.47236979	100	100	Confident	1	1	2	elective
1154	P61353	Single Protein	60S ribosomal protein L27 (RL27_HUMAN)	RPL27	17	43.38235294	100	6	8	0.483981789	0.027205882	15.78774759	100	100	Confident	1	1	2	elective
1155	P04899	Related Proteins	Guanine nucleotide-binding protein G(i) subunit alpha-2 (GNAI2_HUMAN)	GNAI2	3	20.84507042	84.22535211	6	8	0.350314038	0.011437908	40.42505431	100	100	Confident	1	1	2	elective
1156	P40925	Related Proteins	Malate dehydrogenase, cytoplasmic (MDHC_HUMAN)	MDH1	2	20.65868263	70.65868263	6	8	0.389495494	0.014440204	36.40302013	100	100	Confident	1	1	2	elective
1157	P22695	Single Protein	Cytochrome b-c1 complex subunit 2, mitochondrial (QCR2_HUMAN)	UQCRC2	CHR_HG926_PATCH	17.21854305	71.74392936	5	13	0.31536905	0.017128205	48.41288308	100	100	Confident	1	1	2	elective
1158	P51991	Single Protein	Heterogeneous nuclear ribonucleoprotein A3 (ROA3_HUMAN)	HNRNPA3	2	19.84126984	64.28571429	5	14	0.277564921	0.024553102	39.57058334	100	100	Confident	1	1	2	elective
1159	P0DML2	Related Proteins	Chorionic somatomammotropin hormone 1 (CSH1_HUMAN)	CSH1	17	33.640553	73.73271889	5	81	0.687612476	0.155453149	25.00435749	100	100	Confident	1	1	2	elective
1160	P07738	Single Protein	Bisphosphoglycerate mutase (PMGE_HUMAN)	BPGM	7	28.18532819	70.27027027	5	11	0.403003723	0.020720721	29.98651037	100	100	Confident	1	1	2	elective
1161	P50395	Single Protein	Rab GDP dissociation inhibitor beta (GDIB_HUMAN)	GDI2	10	12.13483146	88.53932584	5	11	0.21957046	0.012209738	50.6308776	100	100	Confident	1	1	2	elective
1162	P37802	Related Proteins	Transgelin-2 (TAGL2_HUMAN)	TAGLN2	1	24.62311558	100	5	9	0.649648074	0.013149079	22.37717301	100	100	Confident	1	1	2	elective
1163	P02511	Single Protein	Alpha-crystallin B chain (CRYAB_HUMAN)	CRYAB	11	28.57142857	65.71428571	5	12	0.730195739	0.048699764	20.14641932	100	100	Confident	1	1	2	elective
1164	P13010	Single Protein	X-ray repair cross-complementing protein 5 (XRCC5_HUMAN)	XRCC5	2	9.836065574	63.93442623	5	11	0.136463666	0.009082263	82.65227587	100	100	Confident	1	1	2	elective
1165	Q14697	Related Proteins	Neutral alpha-glucosidase AB (GANAB_HUMAN)	GANAB	11	6.144067797	54.66101695	5	10	0.14504757	0.006450094	106.8066475	100	100	Confident	1	1	2	elective
1166	Q02878	Single Protein	60S ribosomal protein L6 (RL6_HUMAN)	RPL6	12	17.01388889	100	5	12	0.184484581	0.023553241	32.70762882	100	100	Confident	1	1	2	elective
1167	P10109	Single Protein	Adrenodoxin, mitochondrial (ADX_HUMAN)	FDX1	11	33.15217391	77.17391304	5	8	0.730195739	0.02241784	19.3806151	100	100	Confident	1	1	2	elective
1168	P36542	Related Proteins	ATP synthase subunit gamma, mitochondrial (ATPG_HUMAN)	ATP5C1	10	18.79194631	74.16107383	5	10	0.343399333	0.019532428	32.97527134	100	100	Confident	1	1	2	elective
1169	Q9Y678	Single Protein	Coatomer subunit gamma-1 (COPG1_HUMAN)	COPG1	3	5.720823799	82.60869565	5	8	0.131783715	0.004077792	97.65546641	100	100	Confident	1	1	2	elective
1170	P36955	Single Protein	Pigment epithelium-derived factor (PEDF_HUMAN)	SERPINF1	CHR_HSCHR17_1_CTG2	13.15789474	66.74641148	5	8	0.299081397	0.012940584	46.28330531	100	100	Confident	1	1	2	elective
1171	Q14019	Single Protein	Coactosin-like protein (COTL1_HUMAN)	COTL1	16	26.05633803	80.98591549	5	8	0.730195739	0.030164319	15.9350346	100	100	Confident	1	1	2	elective
1172	P30042	Single Protein	ES1 protein homolog, mitochondrial (ES1_HUMAN)	C21orf33	21	34.70149254	62.68656716	5	6	0.508590709	0.010385572	28.15273187	100	100	Confident	1	1	2	elective
1173	P55145	Single Protein	Mesencephalic astrocyte-derived neurotrophic factor (MANF_HUMAN)	MANF	3	26.92307692	100	5	7	0.417474163	0.01529304	20.68681186	100	100	Confident	1	1	2	elective
1174	Q02978	Related Proteins	Mitochondrial 2-oxoglutarate/malate carrier protein (M2OM_HUMAN)	SLC25A11	17	19.74522293	73.24840764	5	14	0.376857165	0.03031401	34.03985127	100	100	Confident	1	1	2	elective
1175	P06753-2	Related Proteins	Isoform 2 of Tropomyosin alpha-3 chain (TPM3_HUMAN)	TPM3	1	17.74193548	100	5	12	0.277564921	0.018313172	29.01474378	100	100	Confident	1	1	2	elective
1176	P62753	Single Protein	40S ribosomal protein S6 (RS6_HUMAN)	RPS6	9	22.08835341	100	5	10	0.193776642	0.020348059	28.66298659	100	100	Confident	1	1	2	elective
1177	P00491	Single Protein	Purine nucleoside phosphorylase (PNPH_HUMAN)	PNP	14	24.22145329	84.77508651	5	9	0.487352107	0.014244521	32.09715605	100	100	Confident	1	1	2	elective
1178	P00747	Single Protein	Plasminogen (PLMN_HUMAN)	PLG	6	8.888888889	63.58024691	5	8	0.14324559	0.005469118	90.51015715	100	100	Confident	1	1	2	elective
1179	P30086	Single Protein	Phosphatidylethanolamine-binding protein 1 (PEBP1_HUMAN)	PEBP1	12	35.29411765	82.88770053	5	9	0.687612476	0.027634409	21.04366603	100	100	Confident	1	1	2	elective
1180	P39019	Single Protein	40S ribosomal protein S19 (RS19_HUMAN)	RPS19	19	27.5862069	100	5	7	0.508590709	0.02954023	16.05053504	100	100	Confident	1	1	2	elective
1181	P61163	Single Protein	Alpha-centractin (ACTZ_HUMAN)	ACTR1A	10	24.46808511	65.42553191	5	7	0.277564921	0.00685157	42.58690552	100	100	Confident	1	1	2	elective
1182	Q15293	Single Protein	Reticulocalbin-1 (RCN1_HUMAN)	RCN1	11	19.33534743	67.0694864	5	7	0.2710618	0.008305463	38.86616458	100	100	Confident	1	1	2	elective
1183	O75947	Single Protein	ATP synthase subunit d, mitochondrial (ATP5H_HUMAN)	ATP5H	17	34.7826087	100	5	7	0.615598098	0.020393375	18.47949551	100	100	Confident	1	1	2	elective
1184	P61160	Related Proteins	Actin-related protein 2 (ARP2_HUMAN)	ACTR2	2	19.2893401	70.30456853	5	6	0.264855217	0.009277778	44.73223355	100	100	Confident	1	1	2	elective
1185	P60228	Single Protein	Eukaryotic translation initiation factor 3 subunit E (EIF3E_HUMAN)	EIF3E	8	11.01123596	88.76404494	5	5	0.242623672	0.005131086	52.18738809	100	100	Confident	1	1	2	elective
1186	Q7Z794	Single Protein	Keratin, type II cytoskeletal 1b (K2C1B_HUMAN)	KRT77	12	5.190311419	67.12802768	5	36	0.21547425	0.005521849	61.86351022	100	100	Confident	1	1	2	elective
1187	P0CG47	Related and Unrelated Proteins	Polyubiquitin-B (UBB_HUMAN)	UBB	17	61.5720524	100	5	35	0.403003723	0.019468705	25.74583819	100	100	Confident	1	1	2	elective
1188	P54819	Related Proteins	Adenylate kinase 2, mitochondrial (KAD2_HUMAN)	AK2	1	30.12552301	89.53974895	5	14	0.389495494	0.026465585	26.46077189	100	100	Confident	1	1	2	elective
1189	P11464-2	Related Proteins	Isoform 2 of Pregnancy-specific beta-1-glycoprotein 1 (PSG1_HUMAN)	PSG1	19	10.28037383	68.22429907	5	14	0.333521432	0.00737261	48.10939449	100	100	Confident	1	1	2	elective
1190	Q15238	Single Protein	Pregnancy-specific beta-1-glycoprotein 5 (PSG5_HUMAN)	PSG5	19	17.01492537	67.76119403	5	13	0.44974067	0.012852405	37.68938231	100	100	Confident	1	1	2	elective
1191	Q9NYL4	Single Protein	Peptidyl-prolyl cis-trans isomerase FKBP11 (FKB11_HUMAN)	FKBP11	12	31.34328358	47.26368159	5	13	0.557068405	0.036767677	22.16628374	100	100	Confident	1	1	2	elective
1192	P10915	Single Protein	Hyaluronan and proteoglycan link protein 1 (HPLN1_HUMAN)	HAPLN1	5	13.84180791	69.49152542	5	12	0.333521432	0.017514124	40.13998593	100	100	Confident	1	1	2	elective
1193	P17931	Single Protein	Galectin-3 (LEG3_HUMAN)	LGALS3	14	24	48.8	5	10	1.053525026	0.03852459	26.13605322	100	100	Confident	1	1	2	elective
1194	Q07020	Related Proteins	60S ribosomal protein L18 (RL18_HUMAN)	RPL18	19	30.85106383	100	5	12	0.2710618	0.034929078	21.62106783	100	100	Confident	1	1	2	elective
1195	P40429	Single Protein	60S ribosomal protein L13a (RL13A_HUMAN)	RPL13A	19	26.10837438	100	5	9	0.258925412	0.019622332	23.56237731	100	100	Confident	1	1	2	elective
1196	P42126	Related Proteins	Enoyl-CoA delta isomerase 1, mitochondrial (ECI1_HUMAN)	ECI1	16	17.8807947	66.55629139	5	11	0.403003723	0.022352941	32.7952378	100	100	Confident	1	1	2	elective
1197	Q969H8	Single Protein	Myeloid-derived growth factor (MYDGF_HUMAN)	MYDGF	19	43.93063584	42.77456647	5	11	1.424462017	0.098423423	18.78331371	100	100	Confident	1	1	2	elective
1198	P02794	Single Protein	Ferritin heavy chain (FRIH_HUMAN)	FTH1	11	23.49726776	87.97814208	5	9	0.77827941	0.027504554	21.21229163	100	100	Confident	1	1	2	elective
1199	Q96QK1	Single Protein	Vacuolar protein sorting-associated protein 35 (VPS35_HUMAN)	VPS35	16	7.537688442	76.25628141	5	9	0.138098302	0.006385118	91.64893195	100	100	Confident	1	1	2	elective
1200	Q9BWM7	Single Protein	Sideroflexin-3 (SFXN3_HUMAN)	SFXN3	10	18.38006231	83.17757009	5	9	0.467799268	0.014655172	35.48052335	100	100	Confident	1	1	2	elective
1201	Q9Y2Q3	Related Proteins	Glutathione S-transferase kappa 1 (GSTK1_HUMAN)	GSTK1	7	30.08849558	79.20353982	5	9	0.615598098	0.016757972	25.48029794	100	100	Confident	1	1	2	elective
1202	Q8NBS9	Related Proteins	Thioredoxin domain-containing protein 5 (TXND5_HUMAN)	TXNDC5	6	15.0462963	56.71296296	5	8	0.31536905	0.012998188	47.59866095	100	100	Confident	1	1	2	elective
1203	Q9Y2B0	Single Protein	Protein canopy homolog 2 (CNPY2_HUMAN)	CNPY2	12	36.26373626	100	5	7	0.687612476	0.017124542	20.63917058	100	100	Confident	1	1	2	elective
1204	P08754	Single Protein	Guanine nucleotide-binding protein G(k) subunit alpha (GNAI3_HUMAN)	GNAI3	1	16.94915254	75.42372881	5	7	0.264855217	0.00610269	40.5062676	100	100	Confident	1	1	2	elective
1205	P60953	Single Protein	Cell division control protein 42 homolog (CDC42_HUMAN)	CDC42	1	25.65445026	64.92146597	5	6	0.687612476	0.021381579	21.24501723	100	100	Confident	1	1	2	elective
1206	P10606	Single Protein	Cytochrome c oxidase subunit 5B, mitochondrial (COX5B_HUMAN)	COX5B	2	38.75968992	100	5	6	0.968419447	0.025452196	13.68694287	100	100	Confident	1	1	2	elective
1207	P47985	Single Protein	Cytochrome b-c1 complex subunit Rieske, mitochondrial (UCRI_HUMAN)	UQCRFS1	19	14.23357664	57.66423358	5	6	0.531740464	0.011278736	29.64936592	100	100	Confident	1	1	2	elective
1208	P62277	Single Protein	40S ribosomal protein S13 (RS13_HUMAN)	RPS13	11	38.41059603	100	5	6	0.417474163	0.016777042	17.21166657	100	100	Confident	1	1	2	elective
1209	Q06323	Related Proteins	Proteasome activator complex subunit 1 (PSME1_HUMAN)	PSME1	14	22.89156627	100	5	6	0.333521432	0.013186078	28.70501474	100	100	Confident	1	1	2	elective
1210	P63000	Related Proteins	Ras-related C3 botulinum toxin substrate 1 (RAC1_HUMAN)	RAC1	7	27.08333333	59.375	5	5	0.584893192	0.015492958	21.43624166	100	100	Confident	1	1	2	elective
1211	Q6NUK1	Single Protein	Calcium-binding mitochondrial carrier protein SCaMC-1 (SCMC1_HUMAN)	SLC25A24	CHR_HSCHR1_6_CTG3	10.27253669	70.02096436	4	5	0.182298865	0.005182421	53.32034281	100	100	Confident	1	1	2	elective
1212	P18621	Related Proteins	60S ribosomal protein L17 (RL17_HUMAN)	RPL17	18	26.63043478	100	4	18	0.258925412	0.043478261	21.38333266	100	100	Confident	1	1	2	elective
1213	P15880	Single Protein	40S ribosomal protein S2 (RS2_HUMAN)	RPS2	16	16.04095563	92.83276451	4	14	0.211527659	0.025312856	31.30459517	100	100	Confident	1	1	2	elective
1214	P15531	Related Proteins	Nucleoside diphosphate kinase A (NDKA_HUMAN)	NME1	17	30.92105263	83.55263158	4	12	0.77827941	0.019219925	17.13767123	100	100	Confident	1	1	2	elective
1215	P00387	Related Proteins	NADH-cytochrome b5 reductase 3 (NB5R3_HUMAN)	CYB5R3	22	17.60797342	71.76079734	4	8	0.333521432	0.01869455	34.21272256	100	100	Confident	1	1	2	elective
1216	P14866	Single Protein	Heterogeneous nuclear ribonucleoprotein L (HNRPL_HUMAN)	HNRNPL	CHR_HG26_PATCH	9.847198642	54.4991511	4	9	0.160155302	0.012444444	64.09236372	100	100	Confident	1	1	2	elective
1217	P46783	Single Protein	40S ribosomal protein S10 (RS10_HUMAN)	RPS10	6	23.63636364	100	4	11	0.389495494	0.025252525	18.88586653	100	100	Confident	1	1	2	elective
1218	P62263	Single Protein	40S ribosomal protein S14 (RS14_HUMAN)	RPS14	5	36.42384106	73.50993377	4	10	0.389495494	0.054804805	16.26253281	100	100	Confident	1	1	2	elective
1219	P62266	Single Protein	40S ribosomal protein S23 (RS23_HUMAN)	RPS23	5	42.65734266	81.11888112	4	7	0.333521432	0.03030303	15.79771719	100	100	Confident	1	1	2	elective
1220	O95571	Single Protein	Persulfide dioxygenase ETHE1, mitochondrial (ETHE1_HUMAN)	ETHE1	19	20.86614173	68.8976378	4	8	0.467799268	0.014107612	27.85510968	100	100	Confident	1	1	2	elective
1221	P39023	Single Protein	60S ribosomal protein L3 (RL3_HUMAN)	RPL3	22	13.64764268	81.88585608	4	4	0.114445471	0.005169562	46.07975892	100	100	Confident	1	1	2	elective
1222	P59998	Related Proteins	Actin-related protein 2/3 complex subunit 4 (ARPC4_HUMAN)	ARPC4	3	25	86.9047619	4	4	0.492495545	0.012103175	19.65430376	100	100	Confident	1	1	2	elective
1223	B9A064	Single Protein	Immunoglobulin lambda-like polypeptide 5 (IGLL5_HUMAN)	IGLL5	22	26.63551402	82.71028037	4	34	0.584893192	0.076741996	23.04863835	100	100	Confident	1	1	2	elective
1224	P16401	Single Protein	Histone H1.5 (H15_HUMAN)	HIST1H1B	6	17.69911504	100	4	18	0.168951816	0.042772861	22.56646828	100	100	Confident	1	1	2	elective
1225	P62917	Single Protein	60S ribosomal protein L8 (RL8_HUMAN)	RPL8	8	16.73151751	78.21011673	4	16	0.193776642	0.037613489	28.00728875	100	100	Confident	1	1	2	elective
1226	Q04917	Single Protein	14-3-3 protein eta (1433F_HUMAN)	YWHAH	22	16.66666667	89.43089431	4	16	0.321941148	0.016986063	28.2010187	100	100	Confident	1	1	2	elective
1227	O75477	Single Protein	Erlin-1 (ERLN1_HUMAN)	ERLIN1	10	13.87283237	84.39306358	4	12	0.22712524	0.01517341	38.90134876	100	100	Confident	1	1	2	elective
1228	P61254	Related Proteins	60S ribosomal protein L26 (RL26_HUMAN)	RPL26	17	17.93103448	100	4	11	0.251875026	0.01954023	17.24753229	100	100	Confident	1	1	2	elective
1229	O14818	Related Proteins	Proteasome subunit alpha type-7 (PSA7_HUMAN)	PSMA7	20	19.75806452	91.12903226	4	7	0.258925412	0.01438172	27.86961465	100	100	Confident	1	1	2	elective
1230	P05187	Single Protein	Alkaline phosphatase, placental type (PPB1_HUMAN)	ALPP	2	11.77570093	67.47663551	4	8	0.197929811	0.007871321	57.9172875	100	100	Confident	1	1	2	elective
1231	P07384	Single Protein	Calpain-1 catalytic subunit (CAN1_HUMAN)	CAPN1	11	7.142857143	71.56862745	4	8	0.109031343	0.006786102	81.8381881	100	100	Confident	1	1	2	elective
1232	P62081	Single Protein	40S ribosomal protein S7 (RS7_HUMAN)	RPS7	2	25.77319588	73.19587629	4	6	0.301025217	0.01847079	22.11325794	100	100	Confident	1	1	2	elective
1233	O95831	Related Proteins	Apoptosis-inducing factor 1, mitochondrial (AIFM1_HUMAN)	AIFM1	X	8.319738989	78.30342577	4	7	0.1236548	0.007035647	66.85890667	100	100	Confident	1	1	2	elective
1234	P19338	Single Protein	Nucleolin (NUCL_HUMAN)	NCL	2	5.352112676	76.05633803	4	6	0.084145869	0.004935138	76.56835864	100	100	Confident	1	1	2	elective
1235	P38606	Related Proteins	V-type proton ATPase catalytic subunit A (VATA_HUMAN)	ATP6V1A	3	7.293354943	70.50243112	4	7	0.152228098	0.00723968	68.26049219	100	100	Confident	1	1	2	elective
1236	P53597	Single Protein	Succinate--CoA ligase [ADP/GDP-forming] subunit alpha, mitochondrial (SUCA_HUMAN)	SUCLG1	2	16.76300578	45.66473988	4	7	0.321941148	0.012318841	36.22684503	100	100	Confident	1	1	2	elective
1237	P62829	Single Protein	60S ribosomal protein L23 (RL23_HUMAN)	RPL23	17	45	100	4	8	0.42510267	0.029166667	14.85606154	100	100	Confident	1	1	2	elective
1238	P62873	Related Proteins	Guanine nucleotide-binding protein G(I)/G(S)/G(T) subunit beta-1 (GBB1_HUMAN)	GNB1	1	12.64705882	53.82352941	4	8	0.321941148	0.008454106	37.35301306	100	100	Confident	1	1	2	elective
1239	P62913	Single Protein	60S ribosomal protein L11 (RL11_HUMAN)	RPL11	1	26.96629213	73.03370787	4	6	0.333521432	0.015449438	20.23964007	100	100	Confident	1	1	2	elective
1240	Q15005	Single Protein	Signal peptidase complex subunit 2 (SPCS2_HUMAN)	SPCS2	11	16.37168142	67.69911504	4	7	0.373823796	0.029047619	24.98674245	100	100	Confident	1	1	2	elective
1241	Q9NQC3	Related Proteins	Reticulon-4 (RTN4_HUMAN)	RTN4	2	4.27852349	44.37919463	4	7	0.092600861	0.005569056	129.8511879	100	100	Confident	1	1	2	elective
1242	P53007	Single Protein	Tricarboxylate transport protein, mitochondrial (TXTP_HUMAN)	SLC25A1	22	12.86173633	73.63344051	4	5	0.245197085	0.011171498	33.99100136	100	100	Confident	1	1	2	elective
1243	Q02543	Single Protein	60S ribosomal protein L18a (RL18A_HUMAN)	RPL18A	19	25.56818182	100	4	6	0.291549665	0.020359848	20.74889975	100	100	Confident	1	1	2	elective
1244	Q9NX63	Single Protein	MICOS complex subunit MIC19 (MIC19_HUMAN)	CHCHD3	7	18.94273128	100	4	6	0.232846739	0.015785609	26.13622754	100	100	Confident	1	1	2	elective
1245	P30043	Single Protein	Flavin reductase (NADPH) (BLVRB_HUMAN)	BLVRB	19	30.58252427	61.65048544	4	6	0.584893192	0.014967638	22.10542643	100	100	Confident	1	1	2	elective
1246	P61019	Related Proteins	Ras-related protein Rab-2A (RAB2A_HUMAN)	RAB2A	8	23.11320755	87.26415094	4	5	0.467799268	0.013757862	23.53077069	100	100	Confident	1	1	2	elective
1247	P08708	Single Protein	40S ribosomal protein S17 (RS17_HUMAN)	RPS17	15	22.96296296	67.40740741	4	4	0.406527242	0.015432099	15.54038985	100	100	Confident	1	1	2	elective
1248	P28070	Single Protein	Proteasome subunit beta type-4 (PSB4_HUMAN)	PSMB4	1	21.21212121	63.63636364	4	4	0.445439771	0.009689922	29.18547787	100	100	Confident	1	1	2	elective
1249	P01241	Related and Unrelated Proteins	Somatotropin (SOMA_HUMAN)	GH1	17	14.74654378	76.49769585	4	70	0.519911083	0.150806452	24.83148029	100	100	Confident	1	1	2	elective
1250	P0DOY2	Related Proteins	Immunoglobulin lambda constant 2 (IGLC2_HUMAN)	IGLC2	22	55.66037736	100	4	34	1.511886432	0.08490566	11.28654931	100	100	Confident	1	1	2	elective
1251	P02765	Single Protein	Alpha-2-HS-glycoprotein (FETUA_HUMAN)	AHSG	3	14.71389646	43.59673025	4	22	0.373823796	0.051404853	39.29971033	100	100	Confident	1	1	2	elective
1252	P13646	Related Proteins	Keratin, type I cytoskeletal 13 (K1C13_HUMAN)	KRT13	17	6.550218341	69.43231441	4	16	0.211527659	0.008949026	49.55737861	100	100	Confident	1	1	2	elective
1253	O15173	Related Proteins	Membrane-associated progesterone receptor component 2 (PGRC2_HUMAN)	PGRMC2	4	16.14349776	72.64573991	4	13	0.42510267	0.022633745	23.80373026	100	100	Confident	1	1	2	elective
1254	P02763	Single Protein	Alpha-1-acid glycoprotein 1 (A1AG1_HUMAN)	ORM1	9	19.40298507	79.60199005	4	13	0.519911083	0.038020833	23.49675932	100	100	Confident	1	1	2	elective
1255	P13073	Single Protein	Cytochrome c oxidase subunit 4 isoform 1, mitochondrial (COX41_HUMAN)	COX4I1	16	26.03550296	100	4	13	0.389495494	0.049309665	19.56404853	100	100	Confident	1	1	2	elective
1256	P01743	Single Protein	Immunoglobulin heavy variable 1-46 (HV146_HUMAN)	IGHV1-46	CHR_HSCHR14_3_CTG1	32.47863248	57.26495726	4	12	1.511886432	0.053418803	12.92425689	100	100	Confident	1	1	2	elective
1257	Q13046	Related Proteins	Putative pregnancy-specific beta-1-glycoprotein 7 (PSG7_HUMAN)	PSG7	19	11.21718377	63.24582339	4	11	0.291549665	0.008746356	46.97181778	100	100	Confident	1	1	2	elective
1258	P46777	Single Protein	60S ribosomal protein L5 (RL5_HUMAN)	RPL5	1	14.14141414	88.21548822	4	10	0.172102298	0.024491094	34.34069412	100	100	Confident	1	1	2	elective
1259	P48307	Related Proteins	Tissue factor pathway inhibitor 2 (TFPI2_HUMAN)	TFPI2	7	20	69.78723404	4	9	0.282649831	0.034649123	26.9159769	100	100	Confident	1	1	2	elective
1260	P62826	Single Protein	GTP-binding nuclear protein Ran (RAN_HUMAN)	RAN	12	19.90740741	76.85185185	4	10	0.406527242	0.03564257	24.40761778	100	100	Confident	1	1	2	elective
1261	Q9Y3B3	Related and Unrelated Proteins	Transmembrane emp24 domain-containing protein 7 (TMED7_HUMAN)	TMED7	5	15.17857143	77.67857143	4	9	0.445439771	0.029389881	25.15556748	100	100	Confident	1	1	2	elective
1262	Q96TC7	Single Protein	Regulator of microtubule dynamics protein 3 (RMD3_HUMAN)	RMDN3	15	12.9787234	67.87234043	4	10	0.168951816	0.014705882	52.08603802	100	100	Confident	1	1	2	elective
1263	P09429	Single Protein	High mobility group protein B1 (HMGB1_HUMAN)	HMGB1	13	17.20930233	85.58139535	4	8	0.211527659	0.025968992	24.87816127	100	100	Confident	1	1	2	elective
1264	P20340	Related Proteins	Ras-related protein Rab-6A (RAB6A_HUMAN)	RAB6A	11	19.23076923	89.42307692	4	9	0.389495494	0.00959073	23.57791766	100	100	Confident	1	1	2	elective
1265	P35613-2	Single Protein	Isoform 2 of Basigin (BASI_HUMAN)	BSG	19	19.33085502	65.05576208	4	8	0.406527242	0.020525452	29.20268896	100	100	Confident	1	1	2	elective
1266	P41091	Single Protein	Eukaryotic translation initiation factor 2 subunit 3 (IF2G_HUMAN)	EIF2S3	X	10.59322034	71.8220339	4	8	0.185971012	0.010540971	51.07721809	100	100	Confident	1	1	2	elective
1267	P62879	Related Proteins	Guanine nucleotide-binding protein G(I)/G(S)/G(T) subunit beta-2 (GBB2_HUMAN)	GNB2	7	13.23529412	53.82352941	4	8	0.321941148	0.012801932	37.30705922	100	100	Confident	1	1	2	elective
1268	O15123	Related Proteins	Angiopoietin-2 (ANGP2_HUMAN)	ANGPT2	8	10.08064516	64.51612903	4	7	0.197929811	0.007919366	56.88293063	100	100	Confident	1	1	2	elective
1269	O15144	Single Protein	Actin-related protein 2/3 complex subunit 2 (ARPC2_HUMAN)	ARPC2	2	14.33333333	79.33333333	4	7	0.258925412	0.016290727	34.31148521	100	100	Confident	1	1	2	elective
1270	P32969	Single Protein	60S ribosomal protein L9 (RL9_HUMAN)	RPL9	4	25.52083333	74.47916667	4	6	0.321941148	0.018663194	21.84979717	100	100	Confident	1	1	2	elective
1271	P46776	Single Protein	60S ribosomal protein L27a (RL27A_HUMAN)	RPL27A	11	27.7027027	100	4	7	0.321941148	0.030968468	16.55104332	100	100	Confident	1	1	2	elective
1272	P62899	Related Proteins	60S ribosomal protein L31 (RL31_HUMAN)	RPL31	2	31.2	100	4	6	0.345960324	0.032666667	14.45392985	100	100	Confident	1	1	2	elective
1273	P84103	Related Proteins	Serine/arginine-rich splicing factor 3 (SRSF3_HUMAN)	SRSF3	6	23.17073171	100	4	7	0.238862924	0.022764228	19.3179034	100	100	Confident	1	1	2	elective
1274	Q00765	Single Protein	Receptor expression-enhancing protein 5 (REEP5_HUMAN)	REEP5	5	15.87301587	59.78835979	4	7	0.492495545	0.034660767	21.47904207	100	100	Confident	1	1	2	elective
1275	Q9Y6Q1	Single Protein	Calpain-6 (CAN6_HUMAN)	CAPN6	X	7.332293292	73.79095164	4	7	0.122018454	0.00689554	74.52863332	100	100	Confident	1	1	2	elective
1276	P10909	Related Proteins	Clusterin (CLUS_HUMAN)	CLU	8	14.922049	70.82405345	4	6	0.175372265	0.011248852	52.46100583	100	100	Confident	1	1	2	elective
1277	P42766	Single Protein	60S ribosomal protein L35 (RL35_HUMAN)	RPL35	9	26.01626016	100	4	6	0.258925412	0.033197832	14.54256024	100	100	Confident	1	1	2	elective
1278	P62244	Single Protein	40S ribosomal protein S15a (RS15A_HUMAN)	RPS15A	16	30.76923077	100	4	6	0.519911083	0.021794872	14.82996743	100	100	Confident	1	1	2	elective
1279	Q15436	Related Proteins	Protein transport protein Sec23A (SC23A_HUMAN)	SEC23A	14	6.535947712	57.90849673	4	6	0.13851309	0.005429293	86.10525509	100	100	Confident	1	1	2	elective
1280	Q9P0L0	Related Proteins	Vesicle-associated membrane protein-associated protein A (VAPA_HUMAN)	VAPA	18	17.26907631	77.10843373	4	6	0.321941148	0.011827957	27.87520954	100	100	Confident	1	1	2	elective
1281	Q9UBS4	Single Protein	DnaJ homolog subfamily B member 11 (DJB11_HUMAN)	DNAJB11	3	14.52513966	64.24581006	4	6	0.216483949	0.007635009	40.48862008	100	100	Confident	1	1	2	elective
1282	P18754	Related Proteins	Regulator of chromosome condensation (RCC1_HUMAN)	RCC1	1	11.87648456	61.28266033	4	5	0.232846739	0.006944444	44.94054938	100	100	Confident	1	1	2	elective
1283	P27105	Single Protein	Erythrocyte band 7 integral membrane protein (STOM_HUMAN)	STOM	9	18.40277778	89.58333333	4	5	0.311133937	0.008101852	31.71074067	100	100	Confident	1	1	2	elective
1284	P51571	Single Protein	Translocon-associated protein subunit delta (SSRD_HUMAN)	SSR4	X	30.63583815	61.2716763	4	5	0.930697729	0.022839506	18.98660604	100	100	Confident	1	1	2	elective
1285	P62316	Single Protein	Small nuclear ribonucleoprotein Sm D2 (SMD2_HUMAN)	SNRPD2	19	40.6779661	100	4	5	0.519911083	0.021892655	13.51822679	100	100	Confident	1	1	2	elective
1286	P13693	Single Protein	Translationally-controlled tumor protein (TCTP_HUMAN)	TPT1	13	27.90697674	59.88372093	4	4	0.623776739	0.016666667	19.58258022	100	100	Confident	1	1	2	elective
1287	P63096	Related Proteins	Guanine nucleotide-binding protein G(i) subunit alpha-1 (GNAI1_HUMAN)	GNAI1	7	13.84180791	75.42372881	4	4	0.206792641	0.005147783	40.3352297	100	100	Confident	1	1	2	elective
1288	Q04837	Single Protein	Single-stranded DNA-binding protein, mitochondrial (SSBP_HUMAN)	SSBP1	CHR_HSCHR7_1_CTG6	29.05405405	100	4	4	0.519911083	0.014076577	17.24903333	100	100	Confident	1	1	2	elective
1289	Q9P2R7	Related Proteins	Succinate--CoA ligase [ADP-forming] subunit beta, mitochondrial (SUCB1_HUMAN)	SUCLA2	13	9.503239741	65.87473002	3	3	0.133823501	0.003959683	50.28521136	100	100	Confident	1	1	2	elective
1290	P20674	Single Protein	Cytochrome c oxidase subunit 5A, mitochondrial (COX5A_HUMAN)	COX5A	15	26	80.66666667	3	4	0.438449888	0.012222222	16.75168906	100	100	Confident	1	1	2	elective
1291	P07305	Single Protein	Histone H1.0 (H10_HUMAN)	H1F0	22	16.49484536	100	3	9	0.136463666	0.029209622	20.85019521	100	100	Confident	1	1	2	elective
1292	P13611	Related Proteins	Versican core protein (CSPG2_HUMAN)	VCAN	5	1.177856302	42.81507656	3	8	0.030624439	0.002790087	372.5895369	100	100	Confident	1	1	2	elective
1293	P22392	Related Proteins	Nucleoside diphosphate kinase B (NDKB_HUMAN)	NME2	17	23.68421053	100	3	8	0.438449888	0.014097744	17.28694106	100	100	Confident	1	1	2	elective
1294	P50990	Related Proteins	T-complex protein 1 subunit theta (TCPQ_HUMAN)	CCT8	21	6.934306569	84.12408759	3	8	0.126481692	0.009440104	59.58250607	100	100	Confident	1	1	2	elective
1295	P31930	Single Protein	Cytochrome b-c1 complex subunit 1, mitochondrial (QCR1_HUMAN)	UQCRC1	3	6.666666667	61.875	3	6	0.162030136	0.009873618	52.61242992	100	100	Confident	1	1	2	elective
1296	Q9BVK6	Single Protein	Transmembrane emp24 domain-containing protein 9 (TMED9_HUMAN)	TMED9	5	21.70212766	100	3	5	0.268961003	0.014184397	27.26019178	100	100	Confident	1	1	2	elective
1297	P46779	Related Proteins	60S ribosomal protein L28 (RL28_HUMAN)	RPL28	19	21.89781022	100	3	5	0.249609141	0.018248175	15.73767094	100	100	Confident	1	1	2	elective
1298	P47756	Related Proteins	F-actin-capping protein subunit beta (CAPZB_HUMAN)	CAPZB	1	13.71841155	81.22743682	3	5	0.211527659	0.006016847	31.33076922	100	100	Confident	1	1	2	elective
1299	P00505	Single Protein	Aspartate aminotransferase, mitochondrial (AATM_HUMAN)	GOT2	16	9.534883721	75.81395349	3	3	0.158323286	0.004263566	47.48731648	100	100	Confident	1	1	2	elective
1300	P52209	Related Proteins	6-phosphogluconate dehydrogenase, decarboxylating (6PGD_HUMAN)	PGD	1	7.453416149	70.80745342	3	5	0.136463666	0.006860371	53.10595321	100	100	Confident	1	1	2	elective
1301	Q16629	Related Proteins	Serine/arginine-rich splicing factor 7 (SRSF7_HUMAN)	SRSF7	2	12.60504202	100	3	4	0.115883993	0.008403361	27.35002541	100	100	Confident	1	1	2	elective
1302	P02649	Single Protein	Apolipoprotein E (APOE_HUMAN)	APOE	19	12.93375394	92.7444795	3	4	0.154781985	0.005783386	36.13175503	100	100	Confident	1	1	2	elective
1303	P61026	Single Protein	Ras-related protein Rab-10 (RAB10_HUMAN)	RAB10	2	2022-05-16	100	3	12	0.249609141	0.010416667	22.52658904	100	100	Confident	1	1	2	elective
1304	Q9GZM7	Related Proteins	Tubulointerstitial nephritis antigen-like (TINAL_HUMAN)	TINAGL1	1	8.993576017	52.67665953	3	11	0.169989107	0.018287614	52.35295343	100	100	Confident	1	1	2	elective
1305	Q14696	Single Protein	LRP chaperone MESD (MESD_HUMAN)	MESD		12.39316239	73.5042735	3	10	0.188502227	0.029209622	26.06030439	100	100	Confident	1	1	2	elective
1306	P24534	Single Protein	Elongation factor 1-beta (EF1B_HUMAN)	EEF1B2	CHR_HSCHR2_6_CTG7_2	16.44444444	73.77777778	3	6	0.304321387	0.018998273	24.74826224	100	100	Confident	1	1	2	elective
1307	O15347	Single Protein	High mobility group protein B3 (HMGB3_HUMAN)	HMGB3	X	2022-05-13	100	3	7	0.165914401	0.026666667	22.96544178	100	100	Confident	1	1	2	elective
1308	P25398	Single Protein	40S ribosomal protein S12 (RS12_HUMAN)	RPS12	6	35.60606061	83.33333333	3	8	0.412537545	0.036616162	14.50548156	100	100	Confident	1	1	2	elective
1309	Q9Y277	Related Proteins	Voltage-dependent anion-selective channel protein 3 (VDAC3_HUMAN)	VDAC3	8	12.01413428	77.38515901	3	6	0.249609141	0.01446281	30.63928565	100	100	Confident	1	1	2	elective
1310	P51572	Related Proteins	B-cell receptor-associated protein 31 (BAP31_HUMAN)	BCAP31	X	9.756097561	76.42276423	3	6	0.205260937	0.014905149	27.97401162	100	100	Confident	1	1	2	elective
1311	P61313	Single Protein	60S ribosomal protein L15 (RL15_HUMAN)	RPL15	3	15.68627451	100	3	6	0.165914401	0.013888889	24.13108391	100	100	Confident	1	1	2	elective
1312	Q14165	Single Protein	Malectin (MLEC_HUMAN)	MLEC	12	11.98630137	75	3	6	0.249609141	0.01674277	32.2135844	100	100	Confident	1	1	2	elective
1313	Q8NBX0	Single Protein	Saccharopine dehydrogenase-like oxidoreductase (SCPDL_HUMAN)	SCCPDH	1	9.324009324	50.34965035	3	5	0.165914401	0.008935509	47.12144936	100	100	Confident	1	1	2	elective
1314	Q9UL46	Single Protein	Proteasome activator complex subunit 2 (PSME2_HUMAN)	PSME2	14	20.92050209	90.79497908	3	4	0.249609141	0.011854951	27.38431565	100	100	Confident	1	1	2	elective
1315	P62851	Single Protein	40S ribosomal protein S25 (RS25_HUMAN)	RPS25	CHR_HG2217_PATCH	24	100	3	6	0.225279857	0.026666667	13.7336986	100	100	Confident	1	1	2	elective
1316	Q5SSJ5	Related Proteins	Heterochromatin protein 1-binding protein 3 (HP1B3_HUMAN)	HP1BP3	1	4.52079566	79.74683544	3	5	0.072267222	0.005208333	61.1692701	100	100	Confident	1	1	2	elective
1317	O15229	Related Proteins	Kynurenine 3-monooxygenase (KMO_HUMAN)	KMO	1	7.407407407	87.44855967	3	4	0.136463666	0.006310319	55.77341925	100	100	Confident	1	1	2	elective
1318	P31939	Single Protein	Bifunctional purine biosynthesis protein PURH (PUR9_HUMAN)	ATIC	2	5.743243243	83.61486486	3	5	0.112125621	0.003941441	64.57534202	100	100	Confident	1	1	2	elective
1319	P51148	Related Proteins	Ras-related protein Rab-5C (RAB5C_HUMAN)	RAB5C	17	17.59259259	75.92592593	3	4	0.333521432	0.013117284	23.46778563	100	100	Confident	1	1	2	elective
1320	Q01105	Related Proteins	Protein SET (SET_HUMAN)	SET	9	12.06896552	55.51724138	3	4	0.240937761	0.012345679	33.46870546	100	100	Confident	1	1	2	elective
1321	Q9Y3I0	Single Protein	tRNA-splicing ligase RtcB homolog (RTCB_HUMAN)	RTCB	22	6.138613861	70.2970297	3	3	0.126481692	0.004493464	55.17485606	100	100	Confident	1	1	2	elective
1322	P20774	Single Protein	Mimecan (MIME_HUMAN)	OGN	9	11.0738255	64.09395973	3	3	0.205260937	0.006918239	33.90088461	100	100	Confident	1	1	2	elective
1323	P21912	Single Protein	Succinate dehydrogenase [ubiquinone] iron-sulfur subunit, mitochondrial (SDHB_HUMAN)	SDHB	1	11.07142857	90.71428571	3	3	0.178768635	0.006547619	31.60883955	100	100	Confident	1	1	2	elective
1324	P28074	Related Proteins	Proteasome subunit beta type-5 (PSB5_HUMAN)	PSMB5	14	16.34980989	74.90494297	3	3	0.304321387	0.008295626	28.46220969	100	100	Confident	1	1	2	elective
1325	P61019	Related Proteins	Ras-related protein Rab-2A (RAB2A_HUMAN)	RAB2A	8	17.45283019	87.26415094	3	3	0.333521432	0.007232704	23.53077069	100	100	Confident	1	1	2	elective
1326	P61604	Single Protein	10 kDa heat shock protein, mitochondrial (CH10_HUMAN)	HSPE1	2	35.29411765	100	3	4	0.539926526	0.017973856	10.92487116	100	100	Confident	1	1	2	elective
1327	P61803	Single Protein	Dolichyl-diphosphooligosaccharide--protein glycosyltransferase subunit DAD1 (DAD1_HUMAN)	DAD1	14	28.31858407	56.63716814	3	4	1.682695795	0.028645833	12.48855451	100	100	Confident	1	1	2	elective
1328	Q969Q0	Single Protein	60S ribosomal protein L36a-like (RL36L_HUMAN)	RPL36AL	14	17.9245283	100	3	3	0.232846739	0.017295597	12.46081801	100	100	Confident	1	1	2	elective
1329	Q9Y3U8	Single Protein	60S ribosomal protein L36 (RL36_HUMAN)	RPL36	19	28.57142857	100	3	3	0.232846739	0.017460317	12.24590915	100	100	Confident	1	1	2	elective
1330	P0DML2	Related Proteins	Chorionic somatomammotropin hormone 1 (CSH1_HUMAN)	CSH1	17	11.05990783	73.73271889	3	59	0.36887451	0.074769585	25.00435749	100	100	Confident	1	1	2	elective
1331	P01763	Related Proteins	Immunoglobulin heavy variable 3-48 (HV348_HUMAN)	IGHV3-48	CHR_HSCHR14_3_CTG1	16.23931624	49.57264957	3	12	1.15443469	0.091666667	12.80425621	100	100	Confident	1	1	2	elective
1332	P50914	Single Protein	60S ribosomal protein L14 (RL14_HUMAN)	RPL14	3	16.27906977	100	3	12	0.14504757	0.037209302	23.41701773	100	100	Confident	1	1	2	elective
1333	P60866	Related Proteins	40S ribosomal protein S20 (RS20_HUMAN)	RPS20	8	22.68907563	100	3	10	0.333521432	0.06442577	13.36430846	100	100	Confident	1	1	2	elective
1334	P13987	Single Protein	CD59 glycoprotein (CD59_HUMAN)	CD59	11	26.5625	70.3125	3	8	0.995262315	0.051851852	14.16779299	100	100	Confident	1	1	2	elective
1335	A0A0C4DH42	Single Protein	Immunoglobulin heavy variable 3-66 (HV366_HUMAN)	IGHV3-66	CHR_HSCHR14_3_CTG1	35.34482759	80.17241379	3	10	0.995262315	0.048275862	12.6902609	100	100	Confident	1	1	2	elective
1336	O14773	Related Proteins	Tripeptidyl-peptidase 1 (TPP1_HUMAN)	TPP1	11	6.74955595	42.45115453	3	9	0.232846739	0.011996572	61.20963203	100	100	Confident	1	1	2	elective
1337	P31949	Single Protein	Protein S100-A11 (S10AB_HUMAN)	S100A11	1	27.61904762	70.47619048	3	10	0.637893707	0.099099099	11.73282509	100	100	Confident	1	1	2	elective
1338	P23083	Related Proteins	Immunoglobulin heavy variable 1-2 (HV102_HUMAN)	IGHV1-2	CHR_HSCHR14_3_CTG1	19.65811966	57.26495726	3	9	0.995262315	0.039316239	13.07633859	100	100	Confident	1	1	2	elective
1339	P01768	Related Proteins	Immunoglobulin heavy variable 3-30 (HV330_HUMAN)	IGHV3-30	CHR_HSCHR14_3_CTG1	23.07692308	100	3	9	0.77827941	0.039316239	12.9384437	100	100	Confident	1	1	2	elective
1340	P05090	Single Protein	Apolipoprotein D (APOD_HUMAN)	APOD	3	20.10582011	51.85185185	3	9	0.539926526	0.042237443	21.26176295	100	100	Confident	1	1	2	elective
1341	P19652	Single Protein	Alpha-1-acid glycoprotein 2 (A1AG2_HUMAN)	ORM2	9	13.93034826	81.5920398	3	9	0.350314038	0.024796748	23.58763169	100	100	Confident	1	1	2	elective
1342	P01877	Single Protein	Immunoglobulin heavy constant alpha 2 (IGHA2_HUMAN)	IGHA2	CHR_HSCHR14_3_CTG1	10	43.82352941	3	8	0.350314038	0.013973799	36.56802834	100	100	Confident	1	1	2	elective
1343	P61018	Related Proteins	Ras-related protein Rab-4B (RAB4B_HUMAN)	RAB4B	19	16.43192488	87.79342723	3	8	0.318256739	0.009859155	23.57190506	100	100	Confident	1	1	2	elective
1344	Q12805	Related Proteins	EGF-containing fibulin-like extracellular matrix protein 1 (FBLN3_HUMAN)	EFEMP1	2	6.288032454	59.83772819	3	8	0.199353946	0.013963964	54.60423387	100	100	Confident	1	1	2	elective
1345	Q14103	Related Proteins	Heterogeneous nuclear ribonucleoprotein D0 (HNRPD_HUMAN)	HNRNPD	4	9.014084507	64.78873239	3	7	0.162030136	0.014130435	38.41030259	100	100	Confident	1	1	2	elective
1346	P09466	Related Proteins	Glycodelin (PAEP_HUMAN)	PAEP	9	23.33333333	51.66666667	3	7	0.501310729	0.034772182	20.61051989	100	100	Confident	1	1	2	elective
1347	P28066	Single Protein	Proteasome subunit alpha type-5 (PSA5_HUMAN)	PSMA5	1	17.42738589	67.63485477	3	7	0.412537545	0.021621622	26.39420497	100	100	Confident	1	1	2	elective
1348	P29692	Related Proteins	Elongation factor 1-delta (EF1D_HUMAN)	EEF1D	CHR_HSCHR8_3_CTG7	17.08185053	73.66548043	3	7	0.225279857	0.017200474	31.10278321	100	100	Confident	1	1	2	elective
1349	P16152	Single Protein	Carbonyl reductase [NADPH] 1 (CBR1_HUMAN)	CBR1	21	16.24548736	89.16967509	3	5	0.218187912	0.01143201	30.35586188	100	100	Confident	1	1	2	elective
1350	P26885	Single Protein	Peptidyl-prolyl cis-trans isomerase FKBP2 (FKBP2_HUMAN)	FKBP2	11	19.01408451	80.28169014	3	6	0.36887451	0.029342723	15.63931693	100	100	Confident	1	1	2	elective
1351	Q2M2I5	Single Protein	Keratin, type I cytoskeletal 24 (K1C24_HUMAN)	KRT24	17	3.80952381	71.04761905	3	6	0.139209961	0.005397625	55.05343759	100	100	Doubtful	1	1	2	elective
1352	Q9UJS0	Related Proteins	Calcium-binding mitochondrial carrier protein Aralar2 (CMC2_HUMAN)	SLC25A13	7	4.148148148	67.25925926	3	6	0.102182525	0.006984127	74.12864332	100	100	Confident	1	1	2	elective
1353	P61224	Related Proteins	Ras-related protein Rap-1b (RAP1B_HUMAN)	RAP1B	12	19.02173913	72.82608696	3	5	0.318256739	0.011231884	20.81159274	100	100	Confident	1	1	2	elective
1354	O14950	Related Proteins	Myosin regulatory light chain 12B (ML12B_HUMAN)	MYL12B	18	22.6744186	82.55813953	3	5	0.350314038	0.009205426	19.76651592	100	100	Confident	1	1	2	elective
1355	P47755	Single Protein	F-actin-capping protein subunit alpha-2 (CAZA2_HUMAN)	CAPZA2	7	15.03496503	90.90909091	3	5	0.225279857	0.007226107	32.92860815	100	100	Confident	1	1	2	elective
1356	P49207	Single Protein	60S ribosomal protein L34 (RL34_HUMAN)	RPL34	4	22.22222222	100	3	3	0.249609141	0.015669516	13.28447225	100	100	Confident	1	1	2	elective
1357	Q15274	Single Protein	Nicotinate-nucleotide pyrophosphorylase [carboxylating] (NADC_HUMAN)	QPRT	16	10.77441077	44.10774411	3	5	0.350314038	0.018621974	30.8261044	100	100	Confident	1	1	2	elective
1358	O15145	Single Protein	Actin-related protein 2/3 complex subunit 3 (ARPC3_HUMAN)	ARPC3	12	18.53932584	83.14606742	3	4	0.333521432	0.013108614	20.53337453	100	100	Confident	1	1	2	elective
1359	O43760	Related Proteins	Synaptogyrin-2 (SNG2_HUMAN)	SYNGR2	17	2022-05-12	24.55357143	3	4	0.637893707	0.022435897	24.79414796	100	100	Confident	1	1	2	elective
1360	P01111	Related Proteins	GTPase NRas (RASN_HUMAN)	NRAS	1	11.64021164	73.01587302	3	4	0.350314038	0.009171076	21.21551455	100	100	Confident	1	1	2	elective
1361	P01700	Single Protein	Immunoglobulin lambda variable 1-47 (LV147_HUMAN)	IGLV1-47	22	25.64102564	45.2991453	3	4	2.16227766	0.034552846	12.27590554	100	100	Confident	1	1	2	elective
1362	P31942	Related Proteins	Heterogeneous nuclear ribonucleoprotein H3 (HNRH3_HUMAN)	HNRNPH3	10	11.2716763	62.13872832	3	4	0.218187912	0.008994709	36.90308163	100	100	Confident	1	1	2	elective
1363	P42677	Single Protein	40S ribosomal protein S27 (RS27_HUMAN)	RPS27	1	38.0952381	66.66666667	3	3	0.539926526	0.018253968	9.454835764	100	100	Confident	1	1	2	elective
1364	P60900	Single Protein	Proteasome subunit alpha type-6 (PSA6_HUMAN)	PSMA6	14	12.19512195	69.10569106	3	4	0.268961003	0.012745098	27.38180898	100	100	Confident	1	1	2	elective
1365	P62910	Single Protein	60S ribosomal protein L32 (RL32_HUMAN)	RPL32	3	27.40740741	100	3	4	0.232846739	0.017283951	15.84980418	100	100	Confident	1	1	2	elective
1366	P62995	Related Proteins	Transformer-2 protein homolog beta (TRA2B_HUMAN)	TRA2B	3	13.88888889	100	3	4	0.103715503	0.009837963	33.64555882	100	100	Confident	1	1	2	elective
1367	Q9BVC6	Single Protein	Transmembrane protein 109 (TM109_HUMAN)	TMEM109	11	12.75720165	60.49382716	3	4	0.318256739	0.014739229	26.19358483	100	100	Confident	1	1	2	elective
1368	O43684	Related Proteins	Mitotic checkpoint protein BUB3 (BUB3_HUMAN)	BUB3	10	11.2804878	67.37804878	3	3	0.225279857	0.007362784	37.1311796	100	100	Confident	1	1	2	elective
1369	P10599	Related Proteins	Thioredoxin (THIO_HUMAN)	TXN	9	31.42857143	77.14285714	3	3	0.77827941	0.017460317	11.72974161	100	100	Confident	1	1	2	elective
1370	P11387	Single Protein	DNA topoisomerase 1 (TOP1_HUMAN)	TOP1	20	3.921568627	96.8627451	3	3	0.040978741	0.002396514	90.66890794	100	100	Confident	1	1	2	elective
1371	P20340	Related Proteins	Ras-related protein Rab-6A (RAB6A_HUMAN)	RAB6A	11	11.05769231	89.42307692	3	3	0.279802214	0.008814103	23.57791766	100	100	Confident	1	1	2	elective
1372	P57088	Single Protein	Transmembrane protein 33 (TMM33_HUMAN)	TMEM33	4	12.55060729	48.98785425	3	3	0.36887451	0.010912698	27.95981178	100	100	Confident	1	1	2	elective
1373	Q13232	Single Protein	Nucleoside diphosphate kinase 3 (NDK3_HUMAN)	NME3	16	23.07692308	86.98224852	3	3	0.389495494	0.010848126	19.00292189	100	100	Confident	1	1	2	elective
1374	Q7Z4W1	Single Protein	L-xylulose reductase (DCXR_HUMAN)	DCXR	17	13.52459016	79.09836066	3	3	0.333521432	0.007513661	25.89655505	100	100	Confident	1	1	2	elective
1375	Q96CX2	Single Protein	BTB/POZ domain-containing protein KCTD12 (KCD12_HUMAN)	KCTD12	13	14.76923077	67.69230769	3	3	0.205260937	0.007362784	35.67869136	100	100	Confident	1	1	2	elective
1376	Q9NR31	Related Proteins	GTP-binding protein SAR1a (SAR1A_HUMAN)	SAR1A	10	21.71717172	60.1010101	3	3	0.389495494	0.010670732	22.35252966	100	100	Confident	1	1	2	elective
1377	Q9NVJ2	Single Protein	ADP-ribosylation factor-like protein 8B (ARL8B_HUMAN)	ARL8B	3	14.51612903	74.19354839	3	3	0.304321387	0.009856631	21.5251418	100	100	Confident	1	1	2	elective
1378	Q9UBQ0	Related Proteins	Vacuolar protein sorting-associated protein 29 (VPS29_HUMAN)	VPS29	12	17.03296703	62.08791209	3	3	0.501310729	0.013480392	20.49267908	100	100	Confident	1	1	2	elective
1379	Q9Y4P3	Single Protein	Transducin beta-like protein 2 (TBL2_HUMAN)	TBL2	7	9.172259508	82.99776286	3	3	0.117859178	0.004101417	49.76619583	100	100	Confident	1	1	2	elective
1380	Q9Y6B6	Single Protein	GTP-binding protein SAR1b (SAR1B_HUMAN)	SAR1B	5	15.15151515	60.1010101	3	3	0.412537545	0.010670732	22.39550648	100	100	Confident	1	1	2	elective
1381	P11177	Related Proteins	Pyruvate dehydrogenase E1 component subunit beta, mitochondrial (ODPB_HUMAN)	PDHB	3	7.520891365	57.66016713	2	5	0.14504757	0.009646302	39.2080326	100	100	Confident	1	1	2	elective
1382	O60488	Related Proteins	Long-chain-fatty-acid--CoA ligase 4 (ACSL4_HUMAN)	ACSL4	X	3.656821378	75.94936709	2	3	0.058501208	0.003378378	79.13674032	100	100	Confident	1	1	2	elective
1383	P10515	Single Protein	Dihydrolipoyllysine-residue acetyltransferase component of pyruvate dehydrogenase complex, mitochondrial (ODP2_HUMAN)	DLAT	11	4.945904173	62.44204019	2	4	0.075835899	0.006024096	68.9530786	100	100	Confident	1	1	2	elective
1384	Q9BWS9	Related Proteins	Chitinase domain-containing protein 1 (CHID1_HUMAN)	CHID1	11	5.089058524	73.53689567	2	4	0.100694171	0.004189944	44.9122933	100	100	Confident	1	1	2	elective
1385	P01619	Single Protein	Immunoglobulin kappa variable 3-20 (KV320_HUMAN)	IGKV3-20	CHR_HG2290_PATCH	29.31034483	49.13793103	2	8	0.930697729	0.063291139	12.54926687	100	100	Confident	1	1	2	elective
1386	P62314	Single Protein	Small nuclear ribonucleoprotein Sm D1 (SMD1_HUMAN)	SNRPD1	18	20.16806723	100	2	3	0.193776642	0.021008403	13.27336399	100	100	Confident	1	1	2	elective
1387	Q07960	Single Protein	Rho GTPase-activating protein 1 (RHG01_HUMAN)	ARHGAP1	11	5.011389522	69.476082	2	3	0.115883993	0.003685504	50.40418635	100	100	Confident	1	1	2	elective
1388	Q14108	Single Protein	Lysosome membrane protein 2 (SCRB2_HUMAN)	SCARB2	4	4.60251046	58.15899582	2	3	0.115883993	0.006613757	54.25545568	100	100	Confident	1	1	2	elective
1389	P28072	Single Protein	Proteasome subunit beta type-6 (PSB6_HUMAN)	PSMB6	17	8.786610879	51.46443515	2	4	0.291549665	0.00887574	25.34144784	100	100	Confident	1	1	2	elective
1390	P30153	Single Protein	Serine/threonine-protein phosphatase 2A 65 kDa regulatory subunit A alpha isoform (2AAA_HUMAN)	PPP2R1A	19	5.263157895	81.8336163	2	4	0.081180751	0.002819549	65.26691325	100	100	Confident	1	1	2	elective
1391	Q9Y6M9	Single Protein	NADH dehydrogenase [ubiquinone] 1 beta subcomplex subunit 9 (NDUB9_HUMAN)	NDUFB9	8	13.40782123	100	2	1	0.165914401	0.002793296	21.81683971	100	100	Doubtful	1	1	2	elective
1392	P08865	Single Protein	40S ribosomal protein SA (RSSA_HUMAN)	RPSA	3	10.16949153	58.6440678	2	8	0.185971012	0.022421525	32.83343308	100	100	Confident	1	1	2	elective
1393	P17858	Related Proteins	ATP-dependent 6-phosphofructokinase, liver type (PFKAL_HUMAN)	PFKL	21	2.564102564	64.1025641	2	4	0.057052081	0.003809524	84.9641597	100	100	Confident	1	1	2	elective
1394	P61978	Related Proteins	Heterogeneous nuclear ribonucleoprotein K (HNRPK_HUMAN)	HNRNPK	9	5.831533477	72.13822894	2	5	0.089022962	0.003272251	50.94440275	100	100	Confident	1	1	2	elective
1395	Q96HE7	Single Protein	ERO1-like protein alpha (ERO1A_HUMAN)	ERO1A	14	5.341880342	80.76923077	2	6	0.092600861	0.009153318	54.35805253	100	100	Confident	1	1	2	elective
1396	P00403	Single Protein	Cytochrome c oxidase subunit 2 (COX2_HUMAN)	MT-CO2	MT	11.45374449	31.27753304	2	6	0.584893192	0.056338028	25.54821132	100	100	Confident	1	1	2	elective
1397	P31948	Related Proteins	Stress-induced-phosphoprotein 1 (STIP1_HUMAN)	STIP1	11	4.051565378	94.106814	2	5	0.054358991	0.005870841	62.59940566	100	100	Confident	1	1	2	elective
1398	Q9H4M9	Single Protein	EH domain-containing protein 1 (EHD1_HUMAN)	EHD1	11	4.119850187	77.15355805	2	5	0.069019205	0.008528785	60.5886655	100	100	Confident	1	1	2	elective
1399	O43278	Related Proteins	Kunitz-type protease inhibitor 1 (SPIT1_HUMAN)	SPINT1	15	3.59168242	57.46691871	2	4	0.094499799	0.007772021	58.3602151	100	100	Confident	1	1	2	elective
1400	O75083	Single Protein	WD repeat-containing protein 1 (WDR1_HUMAN)	WDR1	4	2.97029703	56.60066007	2	3	0.084145869	0.00462963	66.15186943	100	100	Confident	1	1	2	elective
1401	P07858	Single Protein	Cathepsin B (CATB_HUMAN)	CTSB	8	8.259587021	66.07669617	2	5	0.193776642	0.011811024	37.79683501	100	100	Confident	1	1	2	elective
1402	P25786	Related Proteins	Proteasome subunit alpha type-1 (PSA1_HUMAN)	PSMA1	11	8.745247148	78.3269962	2	5	0.172102298	0.012987013	29.53686066	100	100	Confident	1	1	2	elective
1403	Q00839	Related Proteins	Heterogeneous nuclear ribonucleoprotein U (HNRPU_HUMAN)	HNRNPU	1	3.757575758	61.45454545	2	4	0.042753889	0.004379562	90.52800473	100	100	Confident	1	1	2	elective
1404	Q13454	Related Proteins	Tumor suppressor candidate 3 (TUSC3_HUMAN)	TUSC3	8	5.459770115	49.42528736	2	4	0.115883993	0.011111111	39.65046998	100	100	Confident	1	1	2	elective
1405	Q9UJZ1	Single Protein	Stomatin-like protein 2, mitochondrial (STML2_HUMAN)	STOML2	9	9.269662921	75.56179775	2	4	0.110336318	0.009831461	38.51019841	100	100	Confident	1	1	2	elective
1406	O15382	Single Protein	Branched-chain-amino-acid aminotransferase, mitochondrial (BCAT2_HUMAN)	BCAT2	19	7.397959184	64.03061224	2	2	0.122018454	0.005395683	44.25905829	100	100	Confident	1	1	2	elective
1407	O75608	Related Proteins	Acyl-protein thioesterase 1 (LYPA1_HUMAN)	LYPLA1	8	10.43478261	50	2	4	0.311133937	0.013157895	24.65349452	100	100	Confident	1	1	2	elective
1408	P01714	Single Protein	Immunoglobulin lambda variable 3-19 (LV319_HUMAN)	IGLV3-19	22	24.10714286	20.53571429	2	3	1.15443469	0.02	12.0348568	100	100	Confident	1	1	2	elective
1409	P61020	Related Proteins	Ras-related protein Rab-5B (RAB5B_HUMAN)	RAB5B	12	11.1627907	75.81395349	2	3	0.211527659	0.011627907	23.69190039	100	100	Confident	1	1	2	elective
1410	P61586	Single Protein	Transforming protein RhoA (RHOA_HUMAN)	RHOA	3	11.91709845	72.02072539	2	4	0.178768635	0.010362694	21.75407219	100	100	Confident	1	1	2	elective
1411	Q14974	Single Protein	Importin subunit beta-1 (IMB1_HUMAN)	KPNB1	17	3.082191781	54.10958904	2	3	0.069019205	0.004180602	97.10801469	100	100	Confident	1	1	2	elective
1412	Q15437	Single Protein	Protein transport protein Sec23B (SC23B_HUMAN)	SEC23B	20	3.259452412	57.36636245	2	3	0.069019205	0.003174603	86.42351615	100	100	Doubtful	1	1	2	elective
1413	Q96TA1	Related Proteins	Niban-like protein 1 (NIBL1_HUMAN)	FAM129B	9	3.08310992	65.68364611	2	3	0.058501208	0.004237288	84.08472254	100	100	Confident	1	1	2	elective
1414	Q9NZA1	Related Proteins	Chloride intracellular channel protein 5 (CLIC5_HUMAN)	CLIC5	6	5.12195122	58.7804878	2	3	0.115883993	0.003867403	46.473692	100	100	Confident	1	1	2	elective
1415	P08195	Related Proteins	4F2 cell-surface antigen heavy chain (4F2_HUMAN)	SLC3A2	11	3.968253968	66.34920635	2	2	0.089022962	0.003036437	67.95172738	100	100	Confident	1	1	2	elective
1416	P11234	Related Proteins	Ras-related protein Ral-B (RALB_HUMAN)	RALB	2	9.223300971	76.21359223	2	2	0.136463666	0.007281553	23.39394115	100	100	Confident	1	1	2	elective
1417	P28074	Related Proteins	Proteasome subunit beta type-5 (PSB5_HUMAN)	PSMB5	14	8.745247148	74.90494297	2	2	0.193776642	0.00678733	28.46220969	100	100	Confident	1	1	2	elective
1418	P59998	Related Proteins	Actin-related protein 2/3 complex subunit 4 (ARPC4_HUMAN)	ARPC4	3	9.523809524	86.9047619	2	2	0.221677349	0.007936508	19.65430376	100	100	Confident	1	1	2	elective
1419	P61513	Single Protein	60S ribosomal protein L37a (RL37A_HUMAN)	RPL37A	2	28.26086957	100	2	3	0.221677349	0.016304348	10.26847462	100	100	Confident	1	1	2	elective
1420	Q15363	Single Protein	Transmembrane emp24 domain-containing protein 2 (TMED2_HUMAN)	TMED2	12	12.43781095	58.20895522	2	3	0.245197085	0.009036145	22.74637996	100	100	Confident	1	1	2	elective
1421	Q9NVA2	Single Protein	Septin-11 (SEP11_HUMAN)	2022-09-11	4	5.361305361	83.91608392	2	2	0.074607828	0.00390625	49.36719391	100	100	Confident	1	1	2	elective
1422	Q9UBQ5	Related Proteins	Eukaryotic translation initiation factor 3 subunit K (EIF3K_HUMAN)	EIF3K	CHR_HG26_PATCH	11.46788991	71.55963303	2	2	0.291549665	0.008379888	25.04344	100	100	Confident	1	1	2	elective
1423	P04908	Related Proteins	Histone H2A type 1-B/E (H2A1B_HUMAN)	HIST1H2AB	6	21.53846154	77.69230769	2	11	0.193776642	0.048717949	14.12694993	100	100	Confident	1	1	2	elective
1424	A0A0B4J1V1	Related Proteins	Immunoglobulin heavy variable 3-21 (HV321_HUMAN)	IGHV3-21	CHR_HSCHR14_3_CTG1	16.23931624	53.84615385	2	11	0.584893192	0.088235294	12.83136887	100	100	Confident	1	1	2	elective
1425	A0A075B6S2	Related Proteins	Immunoglobulin kappa variable 2D-29 (KVD29_HUMAN)	IGKV2D-29	2	20	45	2	7	0.77827941	0.038461538	13.13466013	100	100	Confident	1	1	2	elective
1426	P0C0S8	Related Proteins	Histone H2A type 1 (H2A1_HUMAN)	HIST1H2AG	6	15.38461538	77.69230769	2	8	0.193776642	0.025641026	14.08294887	100	100	Confident	1	1	2	elective
1427	P25815	Single Protein	Protein S100-P (S100P_HUMAN)	S100P	4	24.21052632	70.52631579	2	8	0.519911083	0.063157895	10.39322246	100	100	Confident	1	1	2	elective
1428	P01615	Related Proteins	Immunoglobulin kappa variable 2D-28 (KVD28_HUMAN)	IGKV2D-28	2	30.83333333	35.83333333	2	7	0.930697729	0.069767442	12.94845774	100	100	Confident	1	1	2	elective
1429	P0C0S5	Related Proteins	Histone H2A.Z (H2AZ_HUMAN)	H2AFZ	4	18.75	77.34375	2	6	0.211527659	0.03515625	13.54455203	100	100	Confident	1	1	2	elective
1430	P01824	Related Proteins	Immunoglobulin heavy variable 4-39 (HV439_HUMAN)	IGHV4-39	CHR_HSCHR14_3_CTG1	20	64.8	2	6	0.519911083	0.061728395	13.90806145	100	100	Confident	1	1	2	elective
1431	P01602	Single Protein	Immunoglobulin kappa variable 1-5 (KV105_HUMAN)	IGKV1-5	CHR_HG2290_PATCH	24.78632479	70.08547009	2	6	0.668100537	0.06097561	12.77335082	100	100	Confident	1	1	2	elective
1432	P01764	Related Proteins	Immunoglobulin heavy variable 3-23 (HV323_HUMAN)	IGHV3-23	CHR_HSCHR14_3_CTG1	18.8034188	61.53846154	2	6	0.584893192	0.032051282	12.57422008	100	100	Confident	1	1	2	elective
1433	P07951	Related Proteins	Tropomyosin beta chain (TPM2_HUMAN)	TPM2	9	8.098591549	100	2	6	0.089022962	0.007042254	32.83056695	100	100	Confident	1	1	2	elective
1434	Q9UQ74	Related Proteins	Pregnancy-specific beta-1-glycoprotein 8 (PSG8_HUMAN)	PSG8	19	4.694835681	60.3286385	2	6	0.132541315	0.005372065	47.74147642	100	100	Confident	1	1	2	elective
1435	Q16134	Related Proteins	Electron transfer flavoprotein-ubiquinone oxidoreductase, mitochondrial (ETFD_HUMAN)	ETFDH	4	3.727714749	69.8541329	2	6	0.077105056	0.008946322	68.45185261	100	100	Confident	1	1	2	elective
1436	P01019	Single Protein	Angiotensinogen (ANGT_HUMAN)	AGT	1	4.948453608	51.75257732	2	5	0.136463666	0.011666667	53.12051472	100	100	Confident	1	1	2	elective
1437	P02008	Single Protein	Hemoglobin subunit zeta (HBAZ_HUMAN)	HBZ	16	16.90140845	100	2	5	0.359356391	0.016431925	15.62723673	100	100	Doubtful	1	1	2	elective
1438	P35268	Single Protein	60S ribosomal protein L22 (RL22_HUMAN)	RPL22	1	18.75	79.6875	2	5	0.193776642	0.03125	14.77780411	100	100	Confident	1	1	2	elective
1439	Q8NBJ7	Related Proteins	Sulfatase-modifying factor 2 (SUMF2_HUMAN)	SUMF2	7	7.3089701	85.04983389	2	5	0.140624924	0.017578125	33.82180995	100	100	Doubtful	1	1	2	elective
1440	Q9UHG3	Related Proteins	Prenylcysteine oxidase 1 (PCYOX_HUMAN)	PCYOX1	2	3.366336634	58.61386139	2	5	0.105295141	0.008641975	56.60374518	100	100	Confident	1	1	2	elective
1441	P80748	Related Proteins	Immunoglobulin lambda variable 3-21 (LV321_HUMAN)	IGLV3-21	22	20.51282051	23.07692308	2	4	1.511886432	0.033333333	12.43798083	100	100	Confident	1	1	2	elective
1442	P01023	Single Protein	Alpha-2-macroglobulin (A2MG_HUMAN)	A2M	12	1.763907734	65.46811398	2	4	0.037225095	0.003009458	163.1878915	100	100	Confident	1	1	2	elective
1443	P25788	Related Proteins	Proteasome subunit alpha type-3 (PSA3_HUMAN)	PSMA3	14	8.62745098	79.21568627	2	4	0.160155302	0.014851485	28.4150814	100	100	Confident	1	1	2	elective
1444	P26599	Related Proteins	Polypyrimidine tract-binding protein 1 (PTBP1_HUMAN)	PTBP1	19	3.578154426	51.97740113	2	4	0.098541142	0.005291005	57.18563917	100	100	Doubtful	1	1	2	elective
1445	P41217	Related Proteins	OX-2 membrane glycoprotein (OX2G_HUMAN)	CD200	3	7.194244604	38.48920863	2	4	0.211527659	0.012019231	31.24423521	100	100	Confident	1	1	2	elective
1446	P43307	Single Protein	Translocon-associated protein subunit alpha (SSRA_HUMAN)	SSR1	6	9.090909091	38.11188811	2	4	0.193776642	0.016587678	32.21534768	100	100	Confident	1	1	2	elective
1447	P50895	Single Protein	Basal cell adhesion molecule (BCAM_HUMAN)	BCAM	19	3.662420382	65.60509554	2	4	0.085711119	0.006185567	67.36259168	100	100	Confident	1	1	2	elective
1448	P62854	Single Protein	40S ribosomal protein S26 (RS26_HUMAN)	RPS26	12	20.86956522	100	2	3	0.185971012	0.017391304	13.00708429	100	100	Confident	1	1	2	elective
1449	P81605	Single Protein	Dermcidin (DCD_HUMAN)	DCD	12	22.72727273	63.63636364	2	4	0.389495494	0.035714286	11.27682755	100	100	Confident	1	1	2	elective
1450	Q01130	Related Proteins	Serine/arginine-rich splicing factor 2 (SRSF2_HUMAN)	SRSF2	17	10.85972851	100	2	4	0.074607828	0.009049774	25.46118384	100	100	Confident	1	1	2	elective
1451	Q14213	Single Protein	Interleukin-27 subunit beta (IL27B_HUMAN)	EBI3	19	9.6069869	46.28820961	2	4	0.274274986	0.02238806	25.38001121	100	100	Confident	1	1	2	elective
1452	Q8NFV4	Related Proteins	Protein ABHD11 (ABHDB_HUMAN)	ABHD11	7	5.714285714	61.26984127	2	4	0.172102298	0.010989011	34.66811525	100	100	Confident	1	1	2	elective
1453	Q92520	Single Protein	Protein FAM3C (FAM3C_HUMAN)	FAM3C	7	8.810572687	90.30837004	2	4	0.178768635	0.013215859	24.66457904	100	100	Confident	1	1	2	elective
1454	Q96CW1	Related Proteins	AP-2 complex subunit mu (AP2M1_HUMAN)	AP2M1	3	3.908045977	86.89655172	2	4	0.074607828	0.008045977	49.62302543	100	100	Confident	1	1	2	elective
1455	Q9NR28	Related Proteins	Diablo homolog, mitochondrial (DBLOH_HUMAN)	DIABLO	12	8.786610879	74.47698745	2	3	0.185971012	0.012077295	27.11371976	100	100	Confident	1	1	2	elective
1456	P04433	Related Proteins	Immunoglobulin kappa variable 3-11 (KV311_HUMAN)	IGKV3-11	CHR_HG2290_PATCH	23.47826087	41.73913043	2	3	0.930697729	0.032051282	12.56730392	100	100	Confident	1	1	2	elective
1457	O00231	Related Proteins	26S proteasome non-ATPase regulatory subunit 11 (PSD11_HUMAN)	PSMD11	17	5.213270142	88.15165877	2	3	0.085711119	0.005924171	47.43404061	100	100	Confident	1	1	2	elective
1458	O14818	Related Proteins	Proteasome subunit alpha type-7 (PSA7_HUMAN)	PSMA7	20	10.08064516	91.12903226	2	3	0.122018454	0.00672043	27.86961465	100	100	Confident	1	1	2	elective
1459	O95831	Related Proteins	Apoptosis-inducing factor 1, mitochondrial (AIFM1_HUMAN)	AIFM1	X	4.241435563	78.30342577	2	3	0.060025849	0.004690432	66.85890667	100	100	Confident	1	1	2	elective
1460	P06312	Single Protein	Immunoglobulin kappa variable 4-1 (KV401_HUMAN)	IGKV4-1	2	24.79338843	40.49586777	2	3	0.930697729	0.051020408	13.3715927	100	100	Confident	1	1	2	elective
1461	P06748	Related Proteins	Nucleophosmin (NPM_HUMAN)	NPM1	5	7.482993197	70.74829932	2	2	0.122018454	0.006493506	32.55484169	100	100	Doubtful	1	1	2	elective
1462	P22061	Related Proteins	Protein-L-isoaspartate(D-aspartate) O-methyltransferase (PIMT_HUMAN)	PCMT1	6	8.810572687	67.84140969	2	3	0.232846739	0.016233766	24.62057126	100	100	Confident	1	1	2	elective
1463	P25789	Single Protein	Proteasome subunit alpha type-4 (PSA4_HUMAN)	PSMA4	15	6.513409962	70.11494253	2	3	0.132541315	0.008733624	29.46518006	100	100	Doubtful	1	1	2	elective
1464	P30405	Single Protein	Peptidyl-prolyl cis-trans isomerase F, mitochondrial (PPIF_HUMAN)	PPIF	10	8.212560386	72.9468599	2	3	0.193776642	0.012077295	22.02619729	100	100	Confident	1	1	2	elective
1465	P40227	Related Proteins	T-complex protein 1 subunit zeta (TCPZ_HUMAN)	CCT6A	7	6.214689266	77.02448211	2	3	0.068000433	0.005446623	57.98759726	100	100	Confident	1	1	2	elective
1466	P60981	Single Protein	Destrin (DEST_HUMAN)	DSTN	20	13.93939394	100	2	3	0.178768635	0.012121212	18.49347608	100	100	Confident	1	1	2	elective
1467	P61769	Single Protein	Beta-2-microglobulin (B2MG_HUMAN)	B2M	CHR_HSCHR15_3_CTG8	16.80672269	81.51260504	2	2	0.359356391	0.012605042	13.70591089	100	100	Confident	1	1	2	elective
1468	P62847	Related Proteins	40S ribosomal protein S24 (RS24_HUMAN)	RPS24	10	19.54887218	100	2	3	0.136463666	0.018796992	15.41343183	100	100	Confident	1	1	2	elective
1469	Q07021	Single Protein	Complement component 1 Q subcomponent-binding protein, mitochondrial (C1QBP_HUMAN)	C1QBP	17	15.60283688	61.34751773	2	3	0.172102298	0.007092199	31.34260839	100	100	Doubtful	1	1	2	elective
1470	Q16181	Related Proteins	Septin-7 (SEPT7_HUMAN)	2022-09-07	7	5.720823799	81.00686499	2	3	0.066050499	0.006234414	50.64799418	100	100	Confident	1	1	2	elective
1471	Q6ISS4	Related Proteins	Leukocyte-associated immunoglobulin-like receptor 2 (LAIR2_HUMAN)	LAIR2	CHR_HSCHR19_4_CTG3_1	11.84210526	46.71052632	2	3	0.519911083	0.028169014	16.26995788	100	100	Confident	1	1	2	elective
1472	Q7Z7H5	Related Proteins	Transmembrane emp24 domain-containing protein 4 (TMED4_HUMAN)	TMED4	7	8.810572687	88.98678414	2	2	0.172102298	0.00660793	25.92634004	100	100	Confident	1	1	2	elective
1473	Q8NBJ7	Related Proteins	Sulfatase-modifying factor 2 (SUMF2_HUMAN)	SUMF2	7	9.966777409	85.04983389	2	3	0.140624924	0.0078125	33.82180995	100	100	Confident	1	1	2	elective
1474	Q92688	Related Proteins	Acidic leucine-rich nuclear phosphoprotein 32 family member B (AN32B_HUMAN)	ANP32B	9	8.366533865	54.18326693	2	3	0.178768635	0.012121212	28.77030858	100	100	Confident	1	1	2	elective
1475	P04080	Single Protein	Cystatin-B (CYTB_HUMAN)	CSTB	21	24.48979592	76.53061224	2	2	0.519911083	0.015306122	11.13259093	100	100	Confident	1	1	2	elective
1476	P05198	Single Protein	Eukaryotic translation initiation factor 2 subunit 1 (IF2A_HUMAN)	EIF2S1	14	6.349206349	91.11111111	2	2	0.105295141	0.004761905	36.08937534	100	100	Confident	1	1	2	elective
1477	P10114	Related Proteins	Ras-related protein Rap-2a (RAP2A_HUMAN)	RAP2A	13	11.47540984	72.67759563	2	2	0.245197085	0.004098361	20.60226087	100	100	Confident	1	1	2	elective
1478	P25311	Single Protein	Zinc-alpha-2-glycoprotein (ZA2G_HUMAN)	AZGP1	7	9.060402685	75.83892617	2	2	0.14504757	0.006	34.23710469	100	100	Confident	1	1	2	elective
1479	P39687	Single Protein	Acidic leucine-rich nuclear phosphoprotein 32 family member A (AN32A_HUMAN)	ANP32A	15	7.630522088	56.2248996	2	2	0.178768635	0.00887574	28.56828244	100	100	Confident	1	1	2	elective
1480	P61421	Single Protein	V-type proton ATPase subunit d 1 (VA0D1_HUMAN)	ATP6V0D1	16	6.837606838	54.41595442	2	2	0.149756995	0.005703422	40.30321682	100	100	Confident	1	1	2	elective
1481	P62879	Related Proteins	Guanine nucleotide-binding protein G(I)/G(S)/G(T) subunit beta-2 (GBB2_HUMAN)	GNB2	7	6.470588235	53.82352941	2	2	0.149756995	0.005434783	37.30705922	100	100	Confident	1	1	2	elective
1482	P63173	Single Protein	60S ribosomal protein L38 (RL38_HUMAN)	RPL38	17	31.42857143	100	2	2	0.245197085	0.021428571	8.212732021	100	100	Doubtful	1	1	2	elective
1483	P63220	Single Protein	40S ribosomal protein S21 (RS21_HUMAN)	RPS21	20	28.91566265	100	2	2	0.42510267	0.018072289	9.105568493	100	100	Doubtful	1	1	2	elective
1484	P67812	Related Proteins	Signal peptidase complex catalytic subunit SEC11A (SC11A_HUMAN)	SEC11A	15	9.497206704	85.47486034	2	2	0.202264435	0.008379888	20.6120933	100	100	Confident	1	1	2	elective
1485	Q13185	Single Protein	Chromobox protein homolog 3 (CBX3_HUMAN)	CBX3	7	16.39344262	84.15300546	2	2	0.149756995	0.008196721	20.79834931	100	100	Confident	1	1	2	elective
1486	Q6PIU2	Related Proteins	Neutral cholesterol ester hydrolase 1 (NCEH1_HUMAN)	NCEH1	3	6.862745098	50.73529412	2	2	0.136463666	0.004021448	45.7787282	100	100	Confident	1	1	2	elective
1487	Q8NBJ7	Related Proteins	Sulfatase-modifying factor 2 (SUMF2_HUMAN)	SUMF2	7	10.96345515	85.04983389	2	2	0.140624924	0.002929688	33.82180995	100	100	Confident	1	1	2	elective
1488	Q969V3	Related Proteins	Nicalin (NCLN_HUMAN)	NCLN	19	3.552397869	63.05506217	2	2	0.087335673	0.00390625	62.93457615	100	100	Confident	1	1	2	elective
1489	Q96I99	Related Proteins	Succinate--CoA ligase [GDP-forming] subunit beta, mitochondrial (SUCB2_HUMAN)	SUCLG2	3	4.166666667	71.75925926	2	2	0.100694171	0.003856041	46.48143568	100	100	Confident	1	1	2	elective
1490	Q99536	Single Protein	Synaptic vesicle membrane protein VAT-1 homolog (VAT1_HUMAN)	VAT1	17	10.6870229	56.99745547	2	2	0.149756995	0.004140787	41.89341721	100	100	Confident	1	1	2	elective
1491	Q9H2U2	Related Proteins	Inorganic pyrophosphatase 2, mitochondrial (IPYR2_HUMAN)	PPA2	4	7.48502994	100	2	2	0.118872212	0.004491018	37.89598286	100	100	Confident	1	1	2	elective
1492	Q9HCN8	Single Protein	Stromal cell-derived factor 2-like protein 1 (SDF2L_HUMAN)	SDF2L1	22	14.9321267	52.48868778	2	2	0.291549665	0.008064516	23.58365553	100	100	Confident	1	1	2	elective
1493	Q9NPJ3	Related Proteins	Acyl-coenzyme A thioesterase 13 (ACO13_HUMAN)	ACOT13	6	15.71428571	75.71428571	2	2	0.311133937	0.014150943	14.9508581	100	100	Confident	1	1	2	elective
1494	Q9UBQ7	Single Protein	Glyoxylate reductase/hydroxypyruvate reductase (GRHPR_HUMAN)	GRHPR	9	10.36585366	63.1097561	2	2	0.14504757	0.005263158	35.64574266	100	100	Confident	1	1	2	elective
1495	Q9ULC4	Related Proteins	Malignant T-cell-amplified sequence 1 (MCTS1_HUMAN)	MCTS1	X	11.60220994	100	2	2	0.221677349	0.008287293	20.54182095	100	100	Confident	1	1	2	elective
1496	Q9P2E9	Related Proteins	Ribosome-binding protein 1 (RRBP1_HUMAN)	RRBP1	20	0.85106383	90.92198582	1	3	0.010195167	7.46E-04	152.3806757	100	100	Doubtful	1	1	2	elective
1497	P02751	Related Proteins	Fibronectin (FINC_HUMAN)	FN1	2	0.628667225	49.41324392	1	3	0.012946696	0.001846154	262.4601019	100	100	Doubtful	1	1	2	elective
1498	P99999	Single Protein	Cytochrome c (CYC_HUMAN)	CYCS	7	10.47619048	100	1	5	0.115883993	0.047619048	11.74112644	100	100	Doubtful	1	1	2	elective
1499	Q15717	Related Proteins	ELAV-like protein 1 (ELAV1_HUMAN)	ELAVL1	19	3.374233129	68.09815951	1	1	0.066050499	0.003690037	36.06915004	100	100	Doubtful	1	1	2	elective
1500	Q13217	Single Protein	DnaJ homolog subfamily C member 3 (DNJC3_HUMAN)	DNAJC3	13	2.182539683	77.57936508	1	3	0.030355309	0.006342495	57.54417161	100	100	Doubtful	1	1	2	elective
1501	P23786	Single Protein	Carnitine O-palmitoyltransferase 2, mitochondrial (CPT2_HUMAN)	CPT2	1	2.127659574	71.27659574	1	3	0.032962385	0.001686341	73.73039744	100	100	Doubtful	1	1	2	elective
1502	Q14956	Related Proteins	Transmembrane glycoprotein NMB (GPNMB_HUMAN)	GPNMB	7	1.573426573	47.37762238	1	5	0.05021108	0.013297872	63.88191071	100	100	Doubtful	1	1	2	elective
1503	P0DN86	Related Proteins	Choriogonadotropin subunit beta 3 (CGB3_HUMAN)	CGB3	19	6.666666667	73.33333333	1	4	0.165914401	0.024242424	17.72687639	100	100	Doubtful	1	1	2	elective
1504	P14543	Related Proteins	Nidogen-1 (NID1_HUMAN)	NID1	1	1.042502005	45.06816359	1	5	0.024798068	0.00530504	136.2907116	100	100	Doubtful	1	1	2	elective
1505	P83731	Single Protein	60S ribosomal protein L24 (RL24_HUMAN)	RPL24	3	8.280254777	100	1	4	0.056354104	0.025477707	17.76789679	100	100	Doubtful	1	1	2	elective
1506	O95837	Related Proteins	Guanine nucleotide-binding protein subunit alpha-14 (GNA14_HUMAN)	GNA14	9	3.098591549	90.98591549	1	1	0.046183444	0.003095975	41.54418382	100	100	Doubtful	1	1	2	elective
1507	P08574	Single Protein	Cytochrome c1, heme protein, mitochondrial (CY1_HUMAN)	CYC1	8	3.692307692	60.30769231	1	4	0.072267222	0.012295082	35.39896976	100	100	Doubtful	1	1	2	elective
1508	P50502	Related Proteins	Hsc70-interacting protein (F10A1_HUMAN)	ST13	22	3.52303523	71.00271003	1	3	0.042753889	0.011450382	41.30547585	100	100	Doubtful	1	1	2	elective
1509	Q12906	Related Proteins	Interleukin enhancer-binding factor 3 (ILF3_HUMAN)	ILF3	19	1.342281879	57.04697987	1	3	0.024533859	0.004950495	95.2790725	100	100	Doubtful	1	1	2	elective
1510	Q9H4A4	Single Protein	Aminopeptidase B (AMPB_HUMAN)	RNPEP	1	2	62.30769231	1	3	0.04049831	0.003968254	72.54946048	100	100	Doubtful	1	1	2	elective
1511	O43852	Related Proteins	Calumenin (CALU_HUMAN)	CALU	7	7.619047619	83.80952381	1	2	0.056354104	0.006349206	37.08354283	100	100	Doubtful	1	1	2	elective
1512	P04844	Related Proteins	Dolichyl-diphosphooligosaccharide--protein glycosyltransferase subunit 2 (RPN2_HUMAN)	RPN2	20	2.218700475	43.42313788	1	2	0.05021108	0.00477327	69.24097108	100	100	Doubtful	1	1	2	elective
1513	P08962	Related Proteins	CD63 antigen (CD63_HUMAN)	CD63	12	4.201680672	47.4789916	1	2	0.122018454	0.014184397	25.61909183	100	100	Doubtful	1	1	2	elective
1514	P10768	Single Protein	S-formylglutathione hydrolase (ESTD_HUMAN)	ESD	13	4.255319149	67.73049645	1	3	0.085711119	0.007092199	31.44245797	100	100	Doubtful	1	1	2	elective
1515	P14923	Single Protein	Junction plakoglobin (PLAK_HUMAN)	JUP	17	1.208053691	65.63758389	1	1	0.036059305	0.001485884	81.69273021	100	100	Doubtful	1	1	2	elective
1516	P20339	Related Proteins	Ras-related protein Rab-5A (RAB5A_HUMAN)	RAB5A	3	5.581395349	75.81395349	1	2	0.100694171	0.009302326	23.64381772	100	100	Doubtful	1	1	2	elective
1517	P26583	Single Protein	High mobility group protein B2 (HMGB2_HUMAN)	HMGB2	4	6.220095694	87.55980861	1	3	0.051330177	0.009569378	24.01872585	100	100	Doubtful	1	1	2	elective
1518	P52565	Single Protein	Rho GDP-dissociation inhibitor 1 (GDIR1_HUMAN)	ARHGDIA	17	7.352941176	64.70588235	1	2	0.085711119	0.015151515	23.19270537	100	100	Doubtful	1	1	2	elective
1519	O43324	Single Protein	Eukaryotic translation elongation factor 1 epsilon-1 (MCA3_HUMAN)	EEF1E1	6	6.32183908	85.63218391	1	1	0.128837892	0.005747126	19.79834203	100	100	Doubtful	1	1	2	elective
1520	O60701	Single Protein	UDP-glucose 6-dehydrogenase (UGDH_HUMAN)	UGDH	4	2.631578947	78.74493927	1	1	0.039122304	0.002024291	54.98924778	100	100	Doubtful	1	1	2	elective
1521	O95168	Related Proteins	NADH dehydrogenase [ubiquinone] 1 beta subcomplex subunit 4 (NDUB4_HUMAN)	NDUFB4	3	7.751937984	100	1	1	0.115883993	0.007751938	15.19906982	100	100	Doubtful	1	1	2	elective
1522	P04179	Related Proteins	Superoxide dismutase [Mn], mitochondrial (SODM_HUMAN)	SOD2	6	6.306306306	59.00900901	1	1	0.115883993	0.005434783	24.70655411	100	100	Doubtful	1	1	2	elective
1523	P07741	Related Proteins	Adenine phosphoribosyltransferase (APT_HUMAN)	APRT	16	6.111111111	87.22222222	1	1	0.115883993	0.005555556	19.59543223	100	100	Doubtful	1	1	2	elective
1524	P13861	Related Proteins	cAMP-dependent protein kinase type II-alpha regulatory subunit (KAP2_HUMAN)	PRKAR2A	3	2.97029703	94.55445545	1	1	0.046183444	0.002475248	45.48995577	100	100	Doubtful	1	1	2	elective
1525	P27361	Related Proteins	Mitogen-activated protein kinase 3 (MK03_HUMAN)	MAPK3	16	3.693931398	69.92084433	1	1	0.055008148	0.002941176	43.10811476	100	100	Doubtful	1	1	2	elective
1526	P31944	Single Protein	Caspase-14 (CASPE_HUMAN)	CASP14	19	4.132231405	89.25619835	1	1	0.070068956	0.004132231	27.66195161	100	100	Doubtful	1	1	2	elective
1527	P34897	Related Proteins	Serine hydroxymethyltransferase, mitochondrial (GLYM_HUMAN)	SHMT2	12	1.785714286	87.3015873	1	1	0.038468775	0.002145923	55.95773039	100	100	Doubtful	1	1	2	elective
1528	P35080	Related Proteins	Profilin-2 (PROF2_HUMAN)	PFN2	3	10	62.14285714	1	1	0.154781985	0.007142857	15.03626563	100	100	Doubtful	1	1	2	elective
1529	P36873	Related Proteins	Serine/threonine-protein phosphatase PP1-gamma catalytic subunit (PP1G_HUMAN)	PPP1CC	12	5.263157895	73.68421053	1	1	0.066050499	0.003533569	36.95972384	100	100	Doubtful	1	1	2	elective
1530	P47897	Related Proteins	Glutamine--tRNA ligase (SYQ_HUMAN)	QARS	3	2.064516129	85.41935484	1	1	0.025343931	0.001362398	87.74287348	100	100	Doubtful	1	1	2	elective
1531	P49189	Single Protein	4-trimethylaminobutyraldehyde dehydrogenase (AL9A1_HUMAN)	ALDH9A1	1	1.619433198	65.78947368	1	1	0.049139729	0.002518892	53.76698181	100	100	Doubtful	1	1	2	elective
1532	P55769	Single Protein	NHP2-like protein 1 (NH2L1_HUMAN)	SNU13	22	9.375	78.125	1	1	0.154781985	0.0078125	14.1645547	100	100	Doubtful	1	1	2	elective
1533	P61009	Single Protein	Signal peptidase complex subunit 3 (SPCS3_HUMAN)	SPCS3	4	6.666666667	51.66666667	1	2	0.122018454	0.007042254	20.30053821	100	100	Doubtful	1	1	2	elective
1534	P61619	Related Proteins	Protein transport protein Sec61 subunit alpha isoform 1 (S61A1_HUMAN)	SEC61A1	3	2.31092437	35.71428571	1	1	0.068000433	0.003378378	52.23051343	100	100	Doubtful	1	1	2	elective
1535	Q13155	Single Protein	Aminoacyl tRNA synthase complex-interacting multifunctional protein 2 (AIMP2_HUMAN)	AIMP2	7	2025-07-01	69.6875	1	1	0.077105056	0.004032258	35.32628547	100	100	Doubtful	1	1	2	elective
1536	Q13347	Single Protein	Eukaryotic translation initiation factor 3 subunit I (EIF3I_HUMAN)	EIF3I	1	2.769230769	80.92307692	1	2	0.079775162	0.003436426	36.47861357	100	100	Doubtful	1	1	2	elective
1537	Q15008	Related Proteins	26S proteasome non-ATPase regulatory subunit 6 (PSMD6_HUMAN)	PSMD6	3	2.05655527	88.1748072	1	1	0.04356263	0.002570694	45.50227338	100	100	Doubtful	1	1	2	elective
1538	Q15019	Related Proteins	Septin-2 (SEPT2_HUMAN)	2022-09-02	2	4.709141274	73.13019391	1	1	0.047128548	0.002770083	41.46125031	100	100	Doubtful	1	1	2	elective
1539	Q16698	Related Proteins	2,4-dienoyl-CoA reductase, mitochondrial (DECR_HUMAN)	DECR1	8	3.880597015	77.31343284	1	1	0.060818355	0.002985075	36.04480119	100	100	Doubtful	1	1	2	elective
1540	Q16719	Single Protein	Kynureninase (KYNU_HUMAN)	KYNU	2	3.225806452	76.12903226	1	1	0.047128548	0.002314815	52.31818579	100	100	Doubtful	1	1	2	elective
1541	Q16836	Related Proteins	Hydroxyacyl-coenzyme A dehydrogenase, mitochondrial (HCDH_HUMAN)	HADH	4	2.866242038	55.73248408	1	1	0.059253725	0.003610108	34.27193618	100	100	Doubtful	1	1	2	elective
1542	Q52LJ0	Related Proteins	Protein FAM98B (FA98B_HUMAN)	FAM98B	15	3.333333333	76.06060606	1	1	0.056354104	0.003355705	37.16702585	100	100	Doubtful	1	1	2	elective
1543	Q7KZF4	Single Protein	Staphylococcal nuclease domain-containing protein 1 (SND1_HUMAN)	SND1	7	1.098901099	81.97802198	1	1	0.019705064	0.001179245	101.9335095	100	100	Doubtful	1	1	2	elective
1544	Q8N138	Related Proteins	ORM1-like protein 3 (ORML3_HUMAN)	ORMDL3	17	9.803921569	68.62745098	1	1	0.211527659	0.00952381	17.48330317	100	100	Doubtful	1	1	2	elective
1545	Q9NR45	Single Protein	Sialic acid synthase (SIAS_HUMAN)	NANS	9	3.899721448	67.40947075	1	1	0.055008148	0.003378378	40.28145357	100	100	Doubtful	1	1	2	elective
1546	Q9NX40	Single Protein	OCIA domain-containing protein 1 (OCAD1_HUMAN)	OCIAD1	4	4.081632653	65.71428571	1	2	0.077105056	0.005405405	27.60877408	100	100	Doubtful	1	1	2	elective
1547	Q9Y6C9	Single Protein	Mitochondrial carrier homolog 2 (MTCH2_HUMAN)	MTCH2	11	2.97029703	62.70627063	1	2	0.096478196	0.004672897	33.308864	100	100	Doubtful	1	1	2	elective
1548	P68431	Related Proteins	Histone H3.1 (H31_HUMAN)	HIST1H3A	6	6.617647059	76.47058824	1	26	0.079775162	0.25	15.39448335	100	100	Doubtful	1	1	2	elective
1549	P48167	Related Proteins	Glycine receptor subunit beta (GLRB_HUMAN)	GLRB	4	2.615694165	72.43460765	1	12	0.041223256	0.027777778	56.08613056	100	100	Doubtful	1	1	2	elective
1550	Q08170	Related Proteins	Serine/arginine-rich splicing factor 4 (SRSF4_HUMAN)	SRSF4	1	1.821862348	100	1	4	0.015573615	0.004048583	56.6453308	100	100	Doubtful	1	1	2	elective
1551	P31025	Related Proteins	Lipocalin-1 (LCN1_HUMAN)	LCN1	9	2025-06-01	64.20454545	1	4	0.136463666	0.028776978	19.23781439	100	100	Doubtful	1	1	2	elective
1552	P78417	Related Proteins	Glutathione S-transferase omega-1 (GSTO1_HUMAN)	GSTO1	10	5.809128631	76.76348548	1	4	0.074607828	0.019323671	27.5480381	100	100	Doubtful	1	1	2	elective
1553	Q00325	Related Proteins	Phosphate carrier protein, mitochondrial (MPCP_HUMAN)	SLC25A3	12	3.314917127	74.58563536	1	4	0.059253725	0.012383901	40.06873739	100	100	Doubtful	1	1	2	elective
1554	O60506	Related Proteins	Heterogeneous nuclear ribonucleoprotein Q (HNRPQ_HUMAN)	SYNCRIP	6	1.926163724	77.2070626	1	3	0.025914365	0.005119454	69.55959742	100	100	Doubtful	1	1	2	elective
1555	P02749	Single Protein	Beta-2-glycoprotein 1 (APOH_HUMAN)	APOH	17	2.608695652	69.85507246	1	3	0.068000433	0.008695652	38.27265934	100	100	Doubtful	1	1	2	elective
1556	P04040	Single Protein	Catalase (CATA_HUMAN)	CAT	11	2.84629981	76.28083491	1	3	0.04049831	0.006185567	59.71875531	100	100	Doubtful	1	1	2	elective
1557	P05120	Single Protein	Plasminogen activator inhibitor 2 (PAI2_HUMAN)	SERPINB2	18	3.614457831	68.43373494	1	3	0.055008148	0.009677419	46.56614678	100	100	Doubtful	1	1	2	elective
1558	P14174	Single Protein	Macrophage migration inhibitory factor (MIF_HUMAN)	MIF	22	9.565217391	52.17391304	1	3	0.333521432	0.05	12.46821931	100	100	Doubtful	1	1	2	elective
1559	P21281	Single Protein	V-type proton ATPase subunit B, brain isoform (VATB2_HUMAN)	ATP6V1B2	8	1.56555773	69.8630137	1	3	0.044402552	0.006329114	56.46487635	100	100	Doubtful	1	1	2	elective
1560	P46778	Single Protein	60S ribosomal protein L21 (RL21_HUMAN)	RPL21	13	9.375	100	1	3	0.062467831	0.01875	18.55306088	100	100	Doubtful	1	1	2	elective
1561	P61626	Single Protein	Lysozyme C (LYSC_HUMAN)	LYZ	12	8.108108108	81.08108108	1	3	0.115883993	0.02027027	16.52628388	100	100	Doubtful	1	1	2	elective
1562	P62191	Related Proteins	26S proteasome regulatory subunit 4 (PRS4_HUMAN)	PSMC1	14	2.727272727	86.36363636	1	3	0.036059305	0.007462687	49.15369363	100	100	Doubtful	1	1	2	elective
1563	P78371	Related Proteins	T-complex protein 1 subunit beta (TCPB_HUMAN)	CCT2	12	2.242990654	82.24299065	1	3	0.036632928	0.005607477	57.45212981	100	100	Doubtful	1	1	2	elective
1564	Q0P670	Single Protein	Uncharacterized protein SPEM2 (SPEM2_HUMAN)	SPEM2		1.596806387	58.28343313	1	3	0.042753889	0.007092199	57.09538659	100	100	Doubtful	1	1	2	elective
1565	Q14112	Related Proteins	Nidogen-2 (NID2_HUMAN)	NID2	14	2.109090909	48.43636364	1	2	0.024533859	0.002118644	151.1583224	100	100	Doubtful	1	1	2	elective
1566	Q16658	Single Protein	Fascin (FSCN1_HUMAN)	FSCN1	7	2.434077079	84.98985801	1	3	0.039798418	0.006085193	54.49605215	100	100	Doubtful	1	1	2	elective
1567	Q86U42	Related Proteins	Polyadenylate-binding protein 2 (PABP2_HUMAN)	PABPN1	14	5.22875817	58.82352941	1	3	0.066050499	0.014423077	32.72899219	100	100	Doubtful	1	1	2	elective
1568	Q99832	Related Proteins	T-complex protein 1 subunit eta (TCPH_HUMAN)	CCT7	2	2.209944751	76.79558011	1	3	0.034964309	0.005870841	59.32892413	100	100	Doubtful	1	1	2	elective
1569	P01624	Related Proteins	Immunoglobulin kappa variable 3-15 (KV315_HUMAN)	IGKV3-15	CHR_HG2290_PATCH	7.826086957	37.39130435	1	2	0.467799268	0.046511628	12.48820758	100	100	Doubtful	1	1	2	elective
1570	O00487	Single Protein	26S proteasome non-ATPase regulatory subunit 14 (PSDE_HUMAN)	PSMD14	2	4.193548387	44.19354839	1	2	0.082636734	0.008438819	34.55455585	100	100	Doubtful	1	1	2	elective
1571	O43837	Related Proteins	Isocitrate dehydrogenase [NAD] subunit beta, mitochondrial (IDH3B_HUMAN)	IDH3B	20	4.155844156	70.90909091	1	1	0.052500285	0.003115265	42.15661834	100	100	Doubtful	1	1	2	elective
1572	O95197	Related Proteins	Reticulon-3 (RTN3_HUMAN)	RTN3	11	1.065891473	58.62403101	1	2	0.024275221	0.002820874	112.541426	100	100	Doubtful	1	1	2	elective
1573	P00488	Single Protein	Coagulation factor XIII A chain (F13A_HUMAN)	F13A1	6	2.18579235	68.30601093	1	2	0.030355309	0.00304878	83.21460456	100	100	Doubtful	1	1	2	elective
1574	P00734	Single Protein	Prothrombin (THRB_HUMAN)	F2	11	2.090032154	79.58199357	1	2	0.034441374	0.003472222	69.99212402	100	100	Doubtful	1	1	2	elective
1575	P00918	Single Protein	Carbonic anhydrase 2 (CAH2_HUMAN)	CA2	8	4.615384615	70.38461538	1	2	0.085711119	0.008733624	29.22792219	100	100	Doubtful	1	1	2	elective
1576	P17813	Related Proteins	Endoglin (EGLN_HUMAN)	ENG	9	1.975683891	44.68085106	1	2	0.052500285	0.00619195	70.53310261	100	100	Doubtful	1	1	2	elective
1577	P19367	Related Proteins	Hexokinase-1 (HXK1_HUMAN)	HK1	10	1.199563795	73.06434024	1	2	0.019537869	0.001390821	102.4201386	100	100	Doubtful	1	1	2	elective
1578	P30049	Single Protein	ATP synthase subunit delta, mitochondrial (ATPD_HUMAN)	ATP5D	19	8.333333333	33.92857143	1	2	0.211527659	0.035087719	17.4791937	100	100	Doubtful	1	1	2	elective
1579	P30626	Related Proteins	Sorcin (SORCN_HUMAN)	SRI	7	5.555555556	60.60606061	1	2	0.14504757	0.013986014	21.66235743	100	100	Doubtful	1	1	2	elective
1580	P31943	Related Proteins	Heterogeneous nuclear ribonucleoprotein H (HNRH1_HUMAN)	HNRNPH1	5	2.227171492	71.71492205	1	2	0.052500285	0.001336898	49.19840896	100	100	Doubtful	1	1	2	elective
1581	P47914	Single Protein	60S ribosomal protein L29 (RL29_HUMAN)	RPL29	3	9.433962264	100	1	2	0.053724973	0.012578616	17.74106111	100	100	Doubtful	1	1	2	elective
1582	P48556	Single Protein	26S proteasome non-ATPase regulatory subunit 8 (PSMD8_HUMAN)	PSMD8	19	2.857142857	73.71428571	1	2	0.046183444	0.007067138	39.58682744	100	100	Doubtful	1	1	2	elective
1583	P49721	Single Protein	Proteasome subunit beta type-2 (PSB2_HUMAN)	PSMB2	1	3.980099502	84.57711443	1	1	0.100694171	0.005882353	22.82167886	100	100	Doubtful	1	1	2	elective
1584	P51553	Related Proteins	Isocitrate dehydrogenase [NAD] subunit gamma, mitochondrial (IDH3G_HUMAN)	IDH3G	X	2.03562341	56.99745547	1	1	0.05776756	0.003412969	42.76709683	100	100	Doubtful	1	1	2	elective
1585	P51970	Single Protein	NADH dehydrogenase [ubiquinone] 1 alpha subcomplex subunit 8 (NDUA8_HUMAN)	NDUFA8	9	12.20930233	67.44186047	1	2	0.105295141	0.014492754	20.09206415	100	100	Doubtful	1	1	2	elective
1586	P54136	Related Proteins	Arginine--tRNA ligase, cytoplasmic (SYRC_HUMAN)	RARS	5	1.515151515	86.51515152	1	2	0.026209321	0.003361345	75.33086328	100	100	Doubtful	1	1	2	elective
1587	P56537	Single Protein	Eukaryotic translation initiation factor 6 (IF6_HUMAN)	EIF6	20	4.081632653	40.40816327	1	2	0.14504757	0.011695906	26.58219465	100	100	Doubtful	1	1	2	elective
1588	P60903	Single Protein	Protein S100-A10 (S10AA_HUMAN)	S100A10	1	17.5257732	73.19587629	1	2	0.178768635	0.020618557	11.19551123	100	100	Doubtful	1	1	2	elective
1589	P80723	Single Protein	Brain acid soluble protein 1 (BASP1_HUMAN)	BASP1	5	12.33480176	77.97356828	1	2	0.079775162	0.008810573	22.68001175	100	100	Doubtful	1	1	2	elective
1590	Q5EB52	Related Proteins	Mesoderm-specific transcript homolog protein (MEST_HUMAN)	MEST	7	3.28358209	43.28358209	1	2	0.066050499	0.011764706	38.8055138	100	100	Doubtful	1	1	2	elective
1591	Q5T9A4	Related Proteins	ATPase family AAA domain-containing protein 3B (ATD3B_HUMAN)	ATAD3B	1	1.697530864	87.65432099	1	2	0.025068028	0.003262643	72.52730395	100	100	Doubtful	1	1	2	elective
1592	Q8NBJ5	Single Protein	Procollagen galactosyltransferase 1 (GT251_HUMAN)	COLGALT1	19	1.768488746	72.66881029	1	2	0.029200527	0.003623188	71.5904831	100	100	Doubtful	1	1	2	elective
1593	Q8WVM8	Single Protein	Sec1 family domain-containing protein 1 (SCFD1_HUMAN)	SCFD1	14	2.336448598	71.18380062	1	2	0.032962385	0.003305785	72.33404727	100	100	Doubtful	1	1	2	elective
1594	Q99436	Single Protein	Proteasome subunit beta type-7 (PSB7_HUMAN)	PSMB7	9	3.249097473	64.2599278	1	2	0.079775162	0.009708738	29.94622703	100	100	Doubtful	1	1	2	elective
1595	Q99829	Single Protein	Copine-1 (CPNE1_HUMAN)	CPNE1	20	2.048417132	50.09310987	1	2	0.051330177	0.007434944	59.02154369	100	100	Doubtful	1	1	2	elective
1596	Q9BRF8	Related Proteins	Serine/threonine-protein phosphatase CPPED1 (CPPED_HUMAN)	CPPED1	16	3.503184713	65.2866242	1	2	0.070068956	0.006369427	35.52587817	100	100	Doubtful	1	1	2	elective
1597	Q9UL25	Single Protein	Ras-related protein Rab-21 (RAB21_HUMAN)	RAB21	12	6.666666667	89.77777778	1	2	0.079775162	0.008888889	24.3322555	100	100	Doubtful	1	1	2	elective
1598	A0A0C4DH68	Single Protein	Immunoglobulin kappa variable 2-24 (KV224_HUMAN)	IGKV2-24	CHR_HG2290_PATCH	10.83333333	43.33333333	1	1	0.291549665	0.012820513	13.07063738	100	100	Doubtful	1	1	2	elective
1599	O00217	Single Protein	NADH dehydrogenase [ubiquinone] iron-sulfur protein 8, mitochondrial (NDUS8_HUMAN)	NDUFS8	11	5.238095238	82.85714286	1	1	0.092600861	0.005747126	23.68961891	100	100	Doubtful	1	1	2	elective
1600	O00483	Single Protein	Cytochrome c oxidase subunit NDUFA4 (NDUA4_HUMAN)	NDUFA4	7	9.87654321	70.37037037	1	1	0.232846739	0.012345679	9.363910332	100	100	Doubtful	1	1	2	elective
1601	O14684	Single Protein	Prostaglandin E synthase (PTGES_HUMAN)	PTGES	9	6.578947368	43.42105263	1	1	0.154781985	0.008695652	17.09099431	100	100	Doubtful	1	1	2	elective
1602	O14745	Related Proteins	Na(+)/H(+) exchange regulatory cofactor NHE-RF1 (NHRF1_HUMAN)	SLC9A3R1	17	3.910614525	79.05027933	1	1	0.053724973	0.002793296	38.84461008	100	100	Doubtful	1	1	2	elective
1603	O14880	Single Protein	Microsomal glutathione S-transferase 3 (MGST3_HUMAN)	MGST3	1	9.210526316	34.86842105	1	1	0.165914401	0.006578947	16.50556735	100	100	Doubtful	1	1	2	elective
1604	O14949	Single Protein	Cytochrome b-c1 complex subunit 8 (QCR8_HUMAN)	UQCRQ	5	9.756097561	100	1	1	0.178768635	0.012195122	9.900120827	100	100	Doubtful	1	1	2	elective
1605	O15143	Single Protein	Actin-related protein 2/3 complex subunit 1B (ARC1B_HUMAN)	ARPC1B	7	4.838709677	72.84946237	1	1	0.059253725	0.00310559	40.92341484	100	100	Doubtful	1	1	2	elective
1606	O15511	Related Proteins	Actin-related protein 2/3 complex subunit 5 (ARPC5_HUMAN)	ARPC5	1	7.947019868	84.10596026	1	1	0.115883993	0.006622517	16.31029922	100	100	Doubtful	1	1	2	elective
1607	O43488	Single Protein	Aflatoxin B1 aldehyde reductase member 2 (ARK72_HUMAN)	AKR7A2	1	5.292479109	59.05292479	1	1	0.072267222	0.003802281	39.56370513	100	100	Doubtful	1	1	2	elective
1608	O43837	Related Proteins	Isocitrate dehydrogenase [NAD] subunit beta, mitochondrial (IDH3B_HUMAN)	IDH3B	20	3.376623377	70.90909091	1	1	0.052500285	0.003115265	42.15661834	100	100	Doubtful	1	1	2	elective
1609	O43852	Related Proteins	Calumenin (CALU_HUMAN)	CALU	7	3.492063492	83.80952381	1	1	0.056354104	0.003174603	37.08354283	100	100	Doubtful	1	1	2	elective
1610	O75131	Single Protein	Copine-3 (CPNE3_HUMAN)	CPNE3	8	1.675977654	54.37616387	1	1	0.044402552	0.00255102	60.09212708	100	100	Doubtful	1	1	2	elective
1611	O75298	Related Proteins	Reticulon-2 (RTN2_HUMAN)	RTN2	19	1.651376147	66.78899083	1	1	0.047128548	0.002132196	59.22752825	100	100	Doubtful	1	1	2	elective
1612	O75323	Related Proteins	Protein NipSnap homolog 2 (NIPS2_HUMAN)	NIPSNAP2	7	3.146853147	81.81818182	1	1	0.059253725	0.003496503	33.72121687	100	100	Doubtful	1	1	2	elective
1613	O75340	Related Proteins	Programmed cell death protein 6 (PDCD6_HUMAN)	PDCD6	5	5.759162304	55.4973822	1	1	0.122018454	0.006329114	21.85478539	100	100	Doubtful	1	1	2	elective
1614	O75436	Related Proteins	Vacuolar protein sorting-associated protein 26A (VP26A_HUMAN)	VPS26A	10	3.669724771	86.23853211	1	1	0.051330177	0.003058104	38.14574538	100	100	Doubtful	1	1	2	elective
1615	O75489	Single Protein	NADH dehydrogenase [ubiquinone] iron-sulfur protein 3, mitochondrial (NDUS3_HUMAN)	NDUFS3	11	4.924242424	88.63636364	1	1	0.077105056	0.003787879	30.22271242	100	100	Doubtful	1	1	2	elective
1616	O75935	Related Proteins	Dynactin subunit 3 (DCTN3_HUMAN)	DCTN3	9	5.913978495	68.8172043	1	1	0.105295141	0.006578947	21.10624846	100	100	Doubtful	1	1	2	elective
1617	O75964	Related Proteins	ATP synthase subunit g, mitochondrial (ATP5L_HUMAN)	ATP5L	11	12.62135922	76.69902913	1	1	0.211527659	0.009708738	11.42124301	100	100	Doubtful	1	1	2	elective
1618	O96008	Related Proteins	Mitochondrial import receptor subunit TOM40 homolog (TOM40_HUMAN)	TOMM40	19	4.432132964	39.88919668	1	1	0.100694171	0.005952381	37.86914026	100	100	Doubtful	1	1	2	elective
1619	P01241	Related and Unrelated Proteins	Somatotropin (SOMA_HUMAN)	GH1	17	3.686635945	76.49769585	1	1	0.110336318	0.002304147	24.83148029	100	100	Doubtful	1	1	2	elective
1620	P05546	Single Protein	Heparin cofactor 2 (HEP2_HUMAN)	SERPIND1	22	1.803607214	69.93987976	1	1	0.042753889	0.002325581	57.03420388	100	100	Doubtful	1	1	2	elective
1621	P08493	Related Proteins	Matrix Gla protein (MGP_HUMAN)	MGP	12	10.67961165	66.01941748	1	1	0.136463666	0.014705882	12.34529893	100	100	Doubtful	1	1	2	elective
1622	P08621	Related Proteins	U1 small nuclear ribonucleoprotein 70 kDa (RU17_HUMAN)	SNRNP70	19	2.059496568	85.58352403	1	1	0.020771583	0.002493766	51.52583342	100	100	Doubtful	1	1	2	elective
1623	P08648	Single Protein	Integrin alpha-5 (ITA5_HUMAN)	ITGA5	12	1.048617731	46.99714013	1	1	0.029960366	0.001560062	114.4647366	100	100	Doubtful	1	1	2	elective
1624	P10301	Related Proteins	Ras-related protein R-Ras (RRAS_HUMAN)	RRAS	19	5.04587156	88.0733945	1	1	0.096478196	0.004587156	23.46589015	100	100	Doubtful	1	1	2	elective
1625	P15104	Single Protein	Glutamine synthetase (GLNA_HUMAN)	GLUL	1	2.144772118	60.0536193	1	1	0.05776756	0.004464286	42.03730685	100	100	Doubtful	1	1	2	elective
1626	P17900	Single Protein	Ganglioside GM2 activator (SAP3_HUMAN)	GM2A	5	5.18134715	52.84974093	1	1	0.165914401	0.007874016	20.82473274	100	100	Doubtful	1	1	2	elective
1627	P17980	Single Protein	26S proteasome regulatory subunit 6A (PRS6A_HUMAN)	PSMC3	11	2.505694761	92.48291572	1	1	0.04049831	0.002463054	49.17245638	100	100	Doubtful	1	1	2	elective
1628	P19404	Single Protein	NADH dehydrogenase [ubiquinone] flavoprotein 2, mitochondrial (NDUV2_HUMAN)	NDUFV2	18	5.220883534	87.14859438	1	1	0.089022962	0.004608295	27.37401545	100	100	Doubtful	1	1	2	elective
1629	P21291	Single Protein	Cysteine and glycine-rich protein 1 (CSRP1_HUMAN)	CSRP1	1	7.772020725	100	1	1	0.089022962	0.005181347	20.5537628	100	100	Doubtful	1	1	2	elective
1630	P21964	Related Proteins	Catechol O-methyltransferase (COMT_HUMAN)	COMT	22	8.118081181	51.66051661	1	1	0.096478196	0.003690037	30.01763082	100	100	Doubtful	1	1	2	elective
1631	P22234	Related Proteins	Multifunctional protein ADE2 (PUR6_HUMAN)	PAICS	4	2.352941176	76.70588235	1	1	0.045275495	0.002816901	47.04913676	100	100	Doubtful	1	1	2	elective
1632	P22352	Single Protein	Glutathione peroxidase 3 (GPX3_HUMAN)	GPX3	5	6.194690265	68.14159292	1	1	0.100694171	0.005494505	25.53690399	100	100	Doubtful	1	1	2	elective
1633	P23229	Related Proteins	Integrin alpha-6 (ITA6_HUMAN)	ITGA6	2	0.796460177	72.03539823	1	1	0.018151722	9.89E-04	126.5261824	100	100	Doubtful	1	1	2	elective
1634	P24666	Related Proteins	Low molecular weight phosphotyrosine protein phosphatase (PPAC_HUMAN)	ACP1	2	5.696202532	84.81012658	1	1	0.115883993	0.006329114	18.03076762	100	100	Doubtful	1	1	2	elective
1635	P26440	Related Proteins	Isovaleryl-CoA dehydrogenase, mitochondrial (IVD_HUMAN)	IVD	15	2.364066194	65.95744681	1	1	0.051330177	0.002849003	46.28962771	100	100	Doubtful	1	1	2	elective
1636	P27695	Single Protein	DNA-(apurinic or apyrimidinic site) lyase (APEX1_HUMAN)	APEX1	14	2.830188679	93.08176101	1	1	0.052500285	0.003144654	35.53216641	100	100	Doubtful	1	1	2	elective
1637	P28331	Related Proteins	NADH-ubiquinone oxidoreductase 75 kDa subunit, mitochondrial (NDUS1_HUMAN)	NDUFS1	CHR_HSCHR2_6_CTG7_2	1.375515818	71.9394773	1	1	0.029960366	0.001605136	79.41654127	100	100	Doubtful	1	1	2	elective
1638	P28482	Related Proteins	Mitogen-activated protein kinase 1 (MK01_HUMAN)	MAPK1	22	3.888888889	70.83333333	1	1	0.05776756	0.002777778	41.36322324	100	100	Doubtful	1	1	2	elective
1639	P30740	Single Protein	Leukocyte elastase inhibitor (ILEU_HUMAN)	SERPINB1	6	2.90237467	71.50395778	1	1	0.055008148	0.003333333	42.71470242	100	100	Doubtful	1	1	2	elective
1640	P35237	Related Proteins	Serpin B6 (SPB6_HUMAN)	SERPINB6	6	2.127659574	93.88297872	1	1	0.056354104	0.002659574	42.59405991	100	100	Doubtful	1	1	2	elective
1641	P35754	Single Protein	Glutaredoxin-1 (GLRX1_HUMAN)	GLRX	5	10.37735849	72.64150943	1	1	0.232846739	0.009433962	11.7681796	100	100	Doubtful	1	1	2	elective
1642	P35914	Single Protein	Hydroxymethylglutaryl-CoA lyase, mitochondrial (HMGCL_HUMAN)	HMGCL	1	3.076923077	60.30769231	1	1	0.072267222	0.004132231	34.3378344	100	100	Doubtful	1	1	2	elective
1643	P35998	Single Protein	26S proteasome regulatory subunit 7 (PRS7_HUMAN)	PSMC2	7	3.002309469	94.22632794	1	1	0.039122304	0.002309469	48.60311858	100	100	Doubtful	1	1	2	elective
1644	P36543	Related Proteins	V-type proton ATPase subunit E 1 (VATE1_HUMAN)	ATP6V1E1	22	3.539823009	87.61061947	1	1	0.062467831	0.001474926	26.12876006	100	100	Doubtful	1	1	2	elective
1645	P43155	Related Proteins	Carnitine O-acetyltransferase (CACP_HUMAN)	CRAT	9	1.277955272	66.93290735	1	1	0.034441374	0.002267574	70.81232271	100	100	Doubtful	1	1	2	elective
1646	P50991	Related Proteins	T-complex protein 1 subunit delta (TCPD_HUMAN)	CCT4	2	2.41187384	77.92207792	1	1	0.037225095	0.001980198	57.88776102	100	100	Doubtful	1	1	2	elective
1647	P51665	Single Protein	26S proteasome non-ATPase regulatory subunit 7 (PSMD7_HUMAN)	PSMD7	16	3.086419753	76.54320988	1	1	0.048113134	0.00308642	37.00249746	100	100	Doubtful	1	1	2	elective
1648	P56134	Related Proteins	ATP synthase subunit f, mitochondrial (ATPK_HUMAN)	ATP5J2	7	13.82978723	75.53191489	1	1	0.154781985	0.010638298	10.91069659	100	100	Doubtful	1	1	2	elective
1649	P56381	Related Proteins	ATP synthase subunit epsilon, mitochondrial (ATP5E_HUMAN)	ATP5E	20	15.68627451	100	1	1	0.211527659	0.019607843	5.7761073	100	100	Doubtful	1	1	2	elective
1650	P56385	Single Protein	ATP synthase subunit e, mitochondrial (ATP5I_HUMAN)	ATP5I	4	15.94202899	100	1	1	0.193776642	0.014492754	7.928325496	100	100	Doubtful	1	1	2	elective
1651	P58546	Single Protein	Myotrophin (MTPN_HUMAN)	MTPN	7	14.40677966	100	1	1	0.178768635	0.008474576	12.88660539	100	100	Doubtful	1	1	2	elective
1652	P59665	Related Proteins	Neutrophil defensin 1 (DEF1_HUMAN)	DEFA1	8	9.574468085	42.55319149	1	1	0.258925412	0.007936508	10.19417862	100	100	Doubtful	1	1	2	elective
1653	P61077	Related Proteins	Ubiquitin-conjugating enzyme E2 D3 (UB2D3_HUMAN)	UBE2D3	4	7.482993197	48.97959184	1	1	0.154781985	0.010416667	16.67637505	100	100	Doubtful	1	1	2	elective
1654	P61326	Related Proteins	Protein mago nashi homolog (MGN_HUMAN)	MAGOH	1	7.534246575	100	1	1	0.122018454	0.006849315	17.15278636	100	100	Doubtful	1	1	2	elective
1655	P61923	Related Proteins	Coatomer subunit zeta-1 (COPZ1_HUMAN)	COPZ1	12	5.649717514	61.01694915	1	1	0.136463666	0.009259259	20.18546619	100	100	Doubtful	1	1	2	elective
1656	P62318	Related Proteins	Small nuclear ribonucleoprotein Sm D3 (SMD3_HUMAN)	SNRPD3	22	7.936507937	100	1	1	0.110336318	0.007936508	13.90730418	100	100	Doubtful	1	1	2	elective
1657	P62330	Single Protein	ADP-ribosylation factor 6 (ARF6_HUMAN)	ARF6	14	6.285714286	84.57142857	1	1	0.100694171	0.005714286	20.06943478	100	100	Doubtful	1	1	2	elective
1658	P62714	Related Proteins	Serine/threonine-protein phosphatase 2A catalytic subunit beta isoform (PP2AB_HUMAN)	PPP2CB	8	2.588996764	79.93527508	1	1	0.074607828	0.003676471	35.5523293	100	100	Doubtful	1	1	2	elective
1659	P62857	Single Protein	40S ribosomal protein S28 (RS28_HUMAN)	RPS28	19	17.39130435	100	1	1	0.178768635	0.014492754	7.836201392	100	100	Doubtful	1	1	2	elective
1660	P62942	Single Protein	Peptidyl-prolyl cis-trans isomerase FKBP1A (FKB1A_HUMAN)	FKBP1A	20	12.03703704	70.37037037	1	1	0.178768635	0.013157895	11.94308412	100	100	Doubtful	1	1	2	elective
1661	P62993	Single Protein	Growth factor receptor-bound protein 2 (GRB2_HUMAN)	GRB2	17	6.451612903	86.6359447	1	1	0.085711119	0.004608295	25.19043385	100	100	Doubtful	1	1	2	elective
1662	P63027	Related Proteins	Vesicle-associated membrane protein 2 (VAMP2_HUMAN)	VAMP2	17	14.65517241	55.17241379	1	1	0.178768635	0.004310345	12.65468861	100	100	Doubtful	1	1	2	elective
1663	P63208	Single Protein	S-phase kinase-associated protein 1 (SKP1_HUMAN)	SKP1	5	7.36196319	82.82208589	1	1	0.122018454	0.006134969	18.64624478	100	100	Doubtful	1	1	2	elective
1664	P68402	Single Protein	Platelet-activating factor acetylhydrolase IB subunit beta (PA1B2_HUMAN)	PAFAH1B2	11	3.493449782	50.21834061	1	1	0.122018454	0.006289308	25.55312261	100	100	Doubtful	1	1	2	elective
1665	P78406	Single Protein	mRNA export factor (RAE1L_HUMAN)	RAE1	20	2.445652174	64.13043478	1	1	0.068000433	0.003773585	40.94185708	100	100	Doubtful	1	1	2	elective
1666	P84090	Single Protein	Enhancer of rudimentary homolog (ERH_HUMAN)	ERH	14	10.57692308	70.19230769	1	1	0.211527659	0.01369863	12.25100256	100	100	Doubtful	1	1	2	elective
1667	Q00059	Single Protein	Transcription factor A, mitochondrial (TFAM_HUMAN)	TFAM	10	4.06504065	100	1	1	0.047128548	0.004065041	29.07816679	100	100	Doubtful	1	1	2	elective
1668	Q00610	Related Proteins	Clathrin heavy chain 1 (CLH1_HUMAN)	CLTC	17	1.611940299	69.07462687	1	1	0.013556477	6.36E-04	191.4925241	100	100	Doubtful	1	1	2	elective
1669	Q01469	Single Protein	Fatty acid-binding protein, epidermal (FABP5_HUMAN)	FABP5	8	6.666666667	100	1	1	0.122018454	0.007407407	15.15455129	100	100	Doubtful	1	1	2	elective
1670	Q09028	Related Proteins	Histone-binding protein RBBP4 (RBBP4_HUMAN)	RBBP4	1	3.058823529	35.76470588	1	1	0.074607828	0.004950495	47.62607244	100	100	Doubtful	1	1	2	elective
1671	Q13404	Related Proteins	Ubiquitin-conjugating enzyme E2 variant 1 (UB2V1_HUMAN)	UBE2V1	20	6.12244898	100	1	1	0.128837892	0.006802721	16.48432678	100	100	Doubtful	1	1	2	elective
1672	Q15185	Related Proteins	Prostaglandin E synthase 3 (TEBP_HUMAN)	PTGES3	12	8.125	79.375	1	1	0.115883993	0.007874016	18.68541847	100	100	Doubtful	1	1	2	elective
1673	Q15369	Related Proteins	Elongin-C (ELOC_HUMAN)	ELOC	8	8.928571429	72.32142857	1	1	0.258925412	0.008928571	12.46499884	100	100	Doubtful	1	1	2	elective
1674	Q5W111	Related Proteins	SPRY domain-containing protein 7 (SPRY7_HUMAN)	SPRYD7	13	5.102040816	68.87755102	1	1	0.14504757	0.006097561	21.65165771	100	100	Doubtful	1	1	2	elective
1675	Q6NVY1	Related Proteins	3-hydroxyisobutyryl-CoA hydrolase, mitochondrial (HIBCH_HUMAN)	HIBCH	2	3.10880829	76.16580311	1	1	0.048113134	0.002873563	43.45439749	100	100	Doubtful	1	1	2	elective
1676	Q6UXV4	Single Protein	MICOS complex subunit MIC27 (MIC27_HUMAN)	APOOL	X	4.47761194	90.67164179	1	1	0.070068956	0.003731343	29.14025273	100	100	Doubtful	1	1	2	elective
1677	Q8N335	Single Protein	Glycerol-3-phosphate dehydrogenase 1-like protein (GPD1L_HUMAN)	GPD1L	3	3.418803419	74.64387464	1	1	0.059253725	0.003484321	38.39392486	100	100	Doubtful	1	1	2	elective
1678	Q8NBN7	Related Proteins	Retinol dehydrogenase 13 (RDH13_HUMAN)	RDH13	CHR_HSCHR19LRC_COX1_CTG3_1	3.021148036	69.18429003	1	1	0.062467831	0.003333333	35.9098546	100	100	Doubtful	1	1	2	elective
1679	Q99735	Related Proteins	Microsomal glutathione S-transferase 2 (MGST2_HUMAN)	MGST2	4	9.523809524	33.33333333	1	1	0.154781985	0.013157895	16.60984018	100	100	Doubtful	1	1	2	elective
1680	Q9H8H3	Single Protein	Methyltransferase-like protein 7A (MET7A_HUMAN)	METTL7A	12	4.918032787	50	1	1	0.100694171	0.005	28.30055913	100	100	Doubtful	1	1	2	elective
1681	Q9HBL7	Single Protein	Plasminogen receptor (KT) (PLRKT_HUMAN)	PLGRKT	9	6.802721088	80.27210884	1	1	0.110336318	0.006802721	17.1899489	100	100	Doubtful	1	1	2	elective
1682	Q9NRV9	Single Protein	Heme-binding protein 1 (HEBP1_HUMAN)	HEBP1	12	7.936507937	87.3015873	1	1	0.100694171	0.005291005	21.08352186	100	100	Doubtful	1	1	2	elective
1683	Q9NUQ2	Single Protein	1-acyl-sn-glycerol-3-phosphate acyltransferase epsilon (PLCE_HUMAN)	AGPAT5	8	3.296703297	73.07692308	1	1	0.049139729	0.002747253	42.0449235	100	100	Doubtful	1	1	2	elective
1684	Q9UJ70	Related Proteins	N-acetyl-D-glucosamine kinase (NAGK_HUMAN)	NAGK	2	3.779069767	72.38372093	1	1	0.072267222	0.003663004	37.35192184	100	100	Doubtful	1	1	2	elective
1685	Q9UNL2	Related Proteins	Translocon-associated protein subunit gamma (SSRG_HUMAN)	SSR3	3	7.567567568	39.45945946	1	1	0.100694171	0.006578947	21.06719679	100	100	Doubtful	1	1	2	elective
1686	Q9UNM6	Related Proteins	26S proteasome non-ATPase regulatory subunit 13 (PSD13_HUMAN)	PSMD13	11	2.659574468	73.40425532	1	1	0.060818355	0.002659574	42.91814702	100	100	Doubtful	1	1	2	elective
1687	Q9Y3D6	Single Protein	Mitochondrial fission 1 protein (FIS1_HUMAN)	FIS1	7	10.52631579	80.92105263	1	1	0.096478196	0.006578947	16.92701834	100	100	Doubtful	1	1	2	elective
1688	Q9Y5M8	Single Protein	Signal recognition particle receptor subunit beta (SRPRB_HUMAN)	SRPRB	3	7.011070111	89.66789668	1	1	0.068000433	0.003690037	29.68376139	100	100	Doubtful	1	1	2	elective
1689	Q9Y624	Related Proteins	Junctional adhesion molecule A (JAM1_HUMAN)	F11R	1	2.675585284	54.18060201	1	1	0.079775162	0.003773585	32.56249037	100	100	Doubtful	1	1	2	elective
1690	Q9Y6Q5	Related Proteins	AP-1 complex subunit mu-2 (AP1M2_HUMAN)	AP1M2	19	2.600472813	86.76122931	1	1	0.046183444	0.00255102	48.07816739	100	100	Doubtful	1	1	2	elective
1691	P30533	Single Protein	Alpha-2-macroglobulin receptor-associated protein (AMRP_HUMAN)	LRPAP1	4	2.240896359	93.55742297	1	3	0.036059305	0.005602241	41.44090602	30.54516509	99.39467312	Doubtful	1	1	2	elective
1692	Q96L50	Related Proteins	Leucine-rich repeat protein 1 (LLR1_HUMAN)	LRR1	14	2.898550725	78.50241546	1	3	0.044402552	0.009230769	46.69266194	25.89653808	98.91172914	Doubtful	1	1	2	elective
1693	Q9UQ16	Related Proteins	Dynamin-3 (DYN3_HUMAN)	DNM3	1	1.035673188	75.71921749	1	8	0.021752701	0.01011378	97.68495342	25.58016766	98.79227053	Doubtful	1	1	2	elective
1694	P16885	Single Protein	1-phosphatidylinositol 4,5-bisphosphate phosphodiesterase gamma-2 (PLCG2_HUMAN)	PLCG2	16	1.739130435	75.65217391	1	4	0.013718004	0.003333333	147.7761643	25.38573734	98.79372738	Doubtful	1	1	2	elective
1695	Q8NE71	Related Proteins	ATP-binding cassette sub-family F member 1 (ABCF1_HUMAN)	ABCF1	CHR_HSCHR6_MHC_COX_CTG1	1.301775148	76.21301775	1	3	0.016703327	0.001923077	95.86647554	25.38070787	98.79518072	Doubtful	1	1	2	elective
1696	Q8TF72	Single Protein	Protein Shroom3 (SHRM3_HUMAN)	SHROOM3	4	0.450901804	71.64328657	1	4	0.010332412	0.002296211	216.724323	25.36432176	98.79663057	Doubtful	1	1	2	elective
1697	Q8WXW3	Related Proteins	Progesterone-induced-blocking factor 1 (PIBF1_HUMAN)	PIBF1	13	1.453104359	96.16908851	1	4	0.018009751	0.005284016	89.74960126	24.98185198	98.79807692	Doubtful	1	1	2	elective
1698	Q96SK2	Related Proteins	Transmembrane protein 209 (TM209_HUMAN)	TMEM209	7	2.673796791	51.87165775	1	3	0.044402552	0.00729927	62.88147131	24.97620641	98.79951981	Doubtful	1	1	2	elective
1699	Q9HC77	Related Proteins	Centromere protein J (CENPJ_HUMAN)	CENPJ	13	0.896860987	82.66068759	1	1	0.010972487	8.10E-04	152.9060306	24.93326555	23.52941176	Doubtful	1	1	2	elective
1700	P02768	Single Protein	Serum albumin (ALBU_HUMAN)	ALB	4	76.02627258	95.56650246	78	889	7.704804787	0.184211173	69.32149566	100	100	Confident	1	2	1	elective
1701	P35579	Single Protein	Myosin-9 (MYH9_HUMAN)	MYH9	22	39.23469388	96.17346939	62	83	0.54739948	0.003083001	226.3915913	100	100	Confident	1	2	1	elective
1702	P12111	Single Protein	Collagen alpha-3(VI) chain (CO6A3_HUMAN)	COL6A3	2	23.85898647	72.45829399	60	72	0.548365257	0.002161313	343.4567718	100	100	Confident	1	2	1	elective
1703	O43707	Single Protein	Alpha-actinin-4 (ACTN4_HUMAN)	ACTN4	CHR_HG26_PATCH	57.29967069	83.09549945	50	105	2.025305457	0.013056543	104.7884737	100	100	Confident	1	2	1	elective
1704	P05787	Single Protein	Keratin, type II cytoskeletal 8 (K2C8_HUMAN)	KRT8	12	66.873706	83.22981366	50	389	5.042963902	0.109838119	53.67113302	100	100	Confident	1	2	1	elective
1705	Q00610	Single Protein	Clathrin heavy chain 1 (CLH1_HUMAN)	CLTC	17	38.68656716	74.50746269	45	56	0.832980711	0.003430515	191.4925241	100	100	Confident	1	2	1	elective
1706	P14625	Single Protein	Endoplasmin (ENPL_HUMAN)	HSP90B1	12	52.55292653	88.04483188	42	168	1.335721469	0.033998669	92.41134411	100	100	Confident	1	2	1	elective
1707	P11021	Single Protein	Endoplasmic reticulum chaperone BiP (BIP_HUMAN)	HSPA5	9	59.78593272	85.93272171	42	222	2.039195382	0.047056676	72.28843632	100	100	Confident	1	2	1	elective
1708	P60709	Single Protein	Actin, cytoplasmic 1 (ACTB_HUMAN)	ACTB	7	83.2	76.8	41	350	11.82649831	0.035523641	41.70973014	100	100	Confident	1	2	1	elective
1709	P63261	Single Protein	Actin, cytoplasmic 2 (ACTG_HUMAN)	ACTG1	17	83.2	76.8	41	350	11.82649831	0.035523641	41.76579274	100	100	Confident	1	2	1	elective
1710	P30101	Single Protein	Protein disulfide-isomerase A3 (PDIA3_HUMAN)	PDIA3	15	71.28712871	89.10891089	41	232	2.85224842	0.085587281	56.74674746	100	100	Confident	1	2	1	elective
1711	P08670	Single Protein	Vimentin (VIME_HUMAN)	VIM	10	69.527897	92.70386266	40	230	3.314402261	0.0578433	53.61907865	100	100	Confident	1	2	1	elective
1712	P02787	Single Protein	Serotransferrin (TRFE_HUMAN)	TF	3	53.43839542	88.10888252	39	134	2.072557365	0.029228523	77.01362997	100	100	Confident	1	2	1	elective
1713	P08133	Single Protein	Annexin A6 (ANXA6_HUMAN)	ANXA6	5	64.04160475	91.67904903	38	128	1.643761186	0.027915974	75.82557669	100	100	Confident	1	2	1	elective
1714	P02545	Single Protein	Prelamin-A/C (LMNA_HUMAN)	LMNA	1	59.03614458	86.59638554	38	162	1.300937181	0.037319201	74.09470819	100	100	Confident	1	2	1	elective
1715	P21333	Single Protein	Filamin-A (FLNA_HUMAN)	FLNA	X	19.94710994	67.62372497	38	41	0.437726735	0.002089392	280.5638732	100	100	Confident	1	2	1	elective
1716	P04264	Single Protein	Keratin, type II cytoskeletal 1 (K2C1_HUMAN)	KRT1	12	46.58385093	65.2173913	36	212	2.511191734	0.059468226	65.99900087	100	100	Confident	1	2	1	elective
1717	P07900	Single Protein	Heat shock protein HSP 90-alpha (HS90A_HUMAN)	HSP90AA1	14	49.59016393	81.96721311	36	92	1.139317429	0.017812844	84.60668133	100	100	Confident	1	2	1	elective
1718	P35580	Single Protein	Myosin-10 (MYH10_HUMAN)	MYH10	17	23.22874494	94.93927126	35	43	0.278519385	0.002535916	228.8579535	100	100	Confident	1	2	1	elective
1719	Q9P2E9	Single Protein	Ribosome-binding protein 1 (RRBP1_HUMAN)	RRBP1	20	28.29787234	90.92198582	34	48	0.411821319	0.005863705	152.3646808	100	100	Confident	1	2	1	elective
1720	P08238	Single Protein	Heat shock protein HSP 90-beta (HS90B_HUMAN)	HSP90AB1	6	47.09944751	82.45856354	34	87	1.092930066	0.015520114	83.21210206	100	100	Confident	1	2	1	elective
1721	P12814	Single Protein	Alpha-actinin-1 (ACTN1_HUMAN)	ACTN1	14	45.06726457	86.65919283	34	66	1.138440089	0.007096274	102.9926326	100	100	Confident	1	2	1	elective
1722	P18206	Single Protein	Vinculin (VINC_HUMAN)	VCL	10	35.27336861	87.03703704	34	38	0.735547961	0.004021827	123.7218125	100	100	Confident	1	2	1	elective
1723	P08727	Single Protein	Keratin, type I cytoskeletal 19 (K1C19_HUMAN)	KRT19	17	75.75	92.5	34	182	4.484416576	0.06163163	44.07912213	100	100	Confident	1	2	1	elective
1724	P21980	Single Protein	Protein-glutamine gamma-glutamyltransferase 2 (TGM2_HUMAN)	TGM2	20	54.29403202	63.31877729	33	124	1.916008143	0.04074049	77.2796692	100	100	Confident	1	2	1	elective
1725	P12109	Single Protein	Collagen alpha-1(VI) chain (CO6A1_HUMAN)	COL6A1	21	42.99610895	76.6536965	33	74	1.007947223	0.012814035	108.4620112	100	100	Confident	1	2	1	elective
1726	P05783	Single Protein	Keratin, type I cytoskeletal 18 (K1C18_HUMAN)	KRT18	12	63.48837209	73.72093023	33	242	2.884058069	0.097814578	48.02853582	100	100	Confident	1	2	1	elective
1727	P07237	Single Protein	Protein disulfide-isomerase (PDIA1_HUMAN)	P4HB	17	66.53543307	82.48031496	33	217	2.406105256	0.070598863	57.08067327	100	100	Confident	1	2	1	elective
1728	Q14697	Single Protein	Neutral alpha-glucosidase AB (GANAB_HUMAN)	GANAB	11	39.19491525	66.73728814	33	59	1.444754725	0.013577754	106.8066475	100	100	Confident	1	2	1	elective
1729	P46940	Single Protein	Ras GTPase-activating-like protein IQGAP1 (IQGA1_HUMAN)	IQGAP1	15	25.95051298	74.41158721	32	37	0.411018508	0.003490135	189.1337978	100	100	Confident	1	2	1	elective
1730	P55072	Single Protein	Transitional endoplasmic reticulum ATPase (TERA_HUMAN)	VCP	9	48.51116625	80.52109181	32	52	1.104904145	0.008552028	89.26571926	100	100	Confident	1	2	1	elective
1731	P13645	Single Protein	Keratin, type I cytoskeletal 10 (K1C10_HUMAN)	KRT10	17	47.60273973	62.67123288	31	119	3.424185554	0.051431189	58.79169362	100	100	Confident	1	2	1	elective
1732	P11142	Single Protein	Heat shock cognate 71 kDa protein (HSP7C_HUMAN)	HSPA8	11	62.07430341	73.52941176	30	138	1.32195425	0.032352318	70.85422349	100	100	Confident	1	2	1	elective
1733	P35908	Single Protein	Keratin, type II cytoskeletal 2 epidermal (K22E_HUMAN)	KRT2	12	59.15492958	75.89984351	30	117	1.848035868	0.026285455	65.39321717	100	100	Confident	1	2	1	elective
1734	P08729	Single Protein	Keratin, type II cytoskeletal 7 (K2C7_HUMAN)	KRT7	12	60.554371	83.36886994	29	154	2.043219887	0.062616406	51.35430757	100	100	Confident	1	2	1	elective
1735	P15311	Single Protein	Ezrin (EZRI_HUMAN)	EZR	6	49.31740614	87.20136519	29	79	0.9498446	0.020355454	69.36973778	100	100	Confident	1	2	1	elective
1736	P13639	Single Protein	Elongation factor 2 (EF2_HUMAN)	EEF2	19	42.65734266	72.02797203	29	47	0.88881958	0.011389135	95.27694908	100	100	Confident	1	2	1	elective
1737	P02675	Single Protein	Fibrinogen beta chain (FIBB_HUMAN)	FGB	4	54.9898167	86.96537678	29	183	2.101168927	0.079216157	55.89226078	100	100	Confident	1	2	1	elective
1738	P04843	Single Protein	Dolichyl-diphosphooligosaccharide--protein glycosyltransferase subunit 1 (RPN1_HUMAN)	RPN1	3	60.46128501	77.42998353	29	72	1.669749957	0.019156988	68.52680808	100	100	Confident	1	2	1	elective
1739	Q9Y4L1	Single Protein	Hypoxia up-regulated protein 1 (HYOU1_HUMAN)	HYOU1	CHR_HG2217_PATCH	34.93493493	85.48548549	28	39	0.674942876	0.005758275	111.2662099	100	100	Confident	1	2	1	elective
1740	P10809	Single Protein	60 kDa heat shock protein, mitochondrial (CH60_HUMAN)	HSPD1	2	58.11518325	86.03839442	28	88	1.418586608	0.025279461	61.01638174	100	100	Confident	1	2	1	elective
1741	P13667	Single Protein	Protein disulfide-isomerase A4 (PDIA4_HUMAN)	PDIA4	7	47.13178295	87.59689922	28	53	1.135068262	0.011709188	72.88697343	100	100	Confident	1	2	1	elective
1742	P02786	Single Protein	Transferrin receptor protein 1 (TFR1_HUMAN)	TFRC	3	43.42105263	78.02631579	27	53	1.114955358	0.015716829	84.81794354	100	100	Confident	1	2	1	elective
1743	P11511	Single Protein	Aromatase (CP19A_HUMAN)	CYP19A1	15	53.67793241	81.31212724	27	101	1.976351442	0.041166234	57.84486776	100	100	Confident	1	2	1	elective
1744	Q05707	Single Protein	Collagen alpha-1(XIV) chain (COEA1_HUMAN)	COL14A1	8	20.155902	56.84855234	26	32	0.490504643	0.003538554	193.3944786	100	100	Confident	1	2	1	elective
1745	P49748	Single Protein	Very long-chain specific acyl-CoA dehydrogenase, mitochondrial (ACADV_HUMAN)	ACADVL	17	49.61832061	79.69465649	26	67	1.296736176	0.018561586	70.34542813	100	100	Confident	1	2	1	elective
1746	P62736	Related Proteins	Actin, aortic smooth muscle (ACTA_HUMAN)	ACTA2	10	46.94960212	76.92307692	25	194	3.73887961	0.02586827	41.98180582	100	100	Confident	1	2	1	elective
1747	P07355	Single Protein	Annexin A2 (ANXA2_HUMAN)	ANXA2	15	61.94690265	92.92035398	25	161	1.962771192	0.077026773	38.57981475	100	100	Confident	1	2	1	elective
1748	P04083	Single Protein	Annexin A1 (ANXA1_HUMAN)	ANXA1	9	72.83236994	93.06358382	25	144	2.16227766	0.098211633	38.68997913	100	100	Confident	1	2	1	elective
1749	P02679	Single Protein	Fibrinogen gamma chain (FIBG_HUMAN)	FGG	4	53.86313466	94.0397351	25	96	2.699830414	0.048249559	51.47886685	100	100	Confident	1	2	1	elective
1750	P06576	Single Protein	ATP synthase subunit beta, mitochondrial (ATPB_HUMAN)	ATP5F1B		67.67485822	76.93761815	25	100	2.16227766	0.043157612	56.52460585	100	100	Confident	1	2	1	elective
1751	P62736	Related Proteins	Actin, aortic smooth muscle (ACTA_HUMAN)	ACTA2	10	38.46153846	76.92307692	24	197	3.45295851	0.031353425	41.98180582	100	100	Confident	1	2	1	elective
1752	P07437	Single Protein	Tubulin beta chain (TBB5_HUMAN)	TUBB	CHR_HSCHR6_MHC_MANN_CTG1	58.10810811	54.5045045	23	122	3.184288508	0.055932951	49.63897134	100	100	Confident	1	2	1	elective
1753	O95782	Single Protein	AP-2 complex subunit alpha-1 (AP2A1_HUMAN)	AP2A1	19	29.47799386	72.05731832	22	25	0.635280406	0.005484297	107.4777531	100	100	Confident	1	2	1	elective
1754	Q7KZF4	Single Protein	Staphylococcal nuclease domain-containing protein 1 (SND1_HUMAN)	SND1	7	32.85714286	84.50549451	22	26	0.536174947	0.005413695	101.9335095	100	100	Confident	1	2	1	elective
1755	P68371	Single Protein	Tubulin beta-4B chain (TBB4B_HUMAN)	TUBB4B	9	51.91011236	54.38202247	22	110	2.931828756	0.024385501	49.79900199	100	100	Confident	1	2	1	elective
1756	P17661	Single Protein	Desmin (DESM_HUMAN)	DES	2	47.23404255	88.5106383	22	86	1.180025323	0.022573813	53.50314985	100	100	Confident	1	2	1	elective
1757	Q13724	Single Protein	Mannosyl-oligosaccharide glucosidase (MOGS_HUMAN)	MOGS	2	32.61648746	65.94982079	22	29	0.930697729	0.007029243	91.86058455	100	100	Confident	1	2	1	elective
1758	P08758	Single Protein	Annexin A5 (ANXA5_HUMAN)	ANXA5	4	73.4375	84.375	22	126	2.440213263	0.081689452	35.91440095	100	100	Confident	1	2	1	elective
1759	P21397	Single Protein	Amine oxidase [flavin-containing] A (AOFA_HUMAN)	MAOA	X	50.28462998	72.86527514	21	76	1.128751662	0.035681647	59.64354242	100	100	Confident	1	2	1	elective
1760	Q15149	Single Protein	Plectin (PLEC_HUMAN)	PLEC	8	4.824935952	91.46029035	20	22	0.069122763	7.49E-04	531.4659865	100	100	Confident	1	2	1	elective
1761	P25705	Single Protein	ATP synthase subunit alpha, mitochondrial (ATPA_HUMAN)	ATP5F1A		43.21880651	85.71428571	20	74	0.988416978	0.030102398	59.71359349	100	100	Confident	1	2	1	elective
1762	P02751	Single Protein	Fibronectin (FINC_HUMAN)	FN1	2	14.50125733	54.02347024	20	23	0.293396983	0.002924616	262.4601019	100	100	Confident	1	2	1	elective
1763	P20700	Single Protein	Lamin-B1 (LMNB1_HUMAN)	LMNB1	5	33.27645051	84.81228669	20	40	0.687612476	0.01091742	66.36762257	100	100	Confident	1	2	1	elective
1764	Q07065	Single Protein	Cytoskeleton-associated protein 4 (CKAP4_HUMAN)	CKAP4	12	45.68106312	85.3820598	20	53	0.832980711	0.020433494	65.98273175	100	100	Confident	1	2	1	elective
1765	P00488	Single Protein	Coagulation factor XIII A chain (F13A_HUMAN)	F13A1	6	28.96174863	71.31147541	20	41	0.818612868	0.013408026	83.21460456	100	100	Confident	1	2	1	elective
1766	P38646	Single Protein	Stress-70 protein, mitochondrial (GRP75_HUMAN)	HSPA9	5	39.02798233	89.54344624	20	33	0.67771853	0.011503526	73.63477259	100	100	Confident	1	2	1	elective
1767	P27797	Single Protein	Calreticulin (CALR_HUMAN)	CALR	19	50.83932854	59.95203837	20	87	1.782559402	0.063058128	48.1118246	100	100	Confident	1	2	1	elective
1768	Q02218	Single Protein	2-oxoglutarate dehydrogenase, mitochondrial (ODO1_HUMAN)	OGDH	7	25.02443793	70.38123167	20	24	0.55051578	0.00521719	115.8613991	100	100	Confident	1	2	1	elective
1769	P27824	Single Protein	Calnexin (CALX_HUMAN)	CANX	CHR_HG30_PATCH	32.77027027	57.93918919	20	55	1.127496491	0.041793375	67.52585021	100	100	Confident	1	2	1	elective
1770	P06396	Single Protein	Gelsolin (GELS_HUMAN)	GSN	9	33.63171355	57.4168798	19	27	0.683412223	0.008274208	85.64418929	100	100	Confident	1	2	1	elective
1771	P02671	Single Protein	Fibrinogen alpha chain (FIBA_HUMAN)	FGA	4	23.55658199	66.51270208	19	101	0.625964694	0.043357774	94.91441498	100	100	Confident	1	2	1	elective
1772	Q13885	Single Protein	Tubulin beta-2A chain (TBB2A_HUMAN)	TUBB2A	6	43.82022472	54.38202247	19	97	2.26222201	0.019307346	49.8749565	100	100	Confident	1	2	1	elective
1773	Q03252	Single Protein	Lamin-B2 (LMNB2_HUMAN)	LMNB2	19	27.90322581	84.19354839	19	38	0.542122281	0.012061169	69.90569797	100	100	Confident	1	2	1	elective
1774	P35527	Single Protein	Keratin, type I cytoskeletal 9 (K1C9_HUMAN)	KRT9	17	43.65971108	59.87158909	19	73	1.358028336	0.042105566	62.02681468	100	100	Confident	1	2	1	elective
1775	P09525	Single Protein	Annexin A4 (ANXA4_HUMAN)	ANXA4	2	53.60501567	91.53605016	19	66	1.536619456	0.059693732	35.86012086	100	100	Confident	1	2	1	elective
1776	P19338	Single Protein	Nucleolin (NUCL_HUMAN)	NCL	2	28.16901408	79.15492958	19	24	0.467799268	0.007699691	76.56835864	100	100	Confident	1	2	1	elective
1777	P12110	Single Protein	Collagen alpha-2(VI) chain (CO6A2_HUMAN)	COL6A2	21	22.08047105	71.14818449	18	31	0.420830833	0.009051222	108.511935	100	100	Confident	1	2	1	elective
1778	P19367	Single Protein	Hexokinase-1 (HXK1_HUMAN)	HK1	10	20.39258451	75.57251908	18	18	0.416643275	0.004836305	102.4201386	100	100	Confident	1	2	1	elective
1779	P02771	Single Protein	Alpha-fetoprotein (FETA_HUMAN)	AFP	4	38.25944171	83.90804598	18	38	0.995262315	0.012406441	68.63299283	100	100	Confident	1	2	1	elective
1780	P14618	Single Protein	Pyruvate kinase PKM (KPYM_HUMAN)	PKM	15	42.56120527	89.45386064	18	34	0.951293423	0.0159229	57.90002335	100	100	Confident	1	2	1	elective
1781	P02538	Single Protein	Keratin, type II cytoskeletal 6A (K2C6A_HUMAN)	KRT6A	12	26.59574468	72.16312057	18	72	0.856336553	0.008343357	60.00827427	16.72097858	69.56521739	Doubtful	1	2	1	elective
1782	P01009	Single Protein	Alpha-1-antitrypsin (A1AT_HUMAN)	SERPINA1	14	46.88995215	71.53110048	17	61	1.728333376	0.062069551	46.70701944	100	100	Confident	1	2	1	elective
1783	P40939	Single Protein	Trifunctional enzyme subunit alpha, mitochondrial (ECHA_HUMAN)	HADHA	2	30.27522936	80.73394495	17	36	0.473386993	0.011417012	82.94687413	100	100	Confident	1	2	1	elective
1784	P16435	Single Protein	NADPH--cytochrome P450 reductase (NCPR_HUMAN)	POR	7	32.49630724	73.70753323	17	30	0.709529944	0.011474406	76.6412507	100	100	Confident	1	2	1	elective
1785	Q99798	Single Protein	Aconitate hydratase, mitochondrial (ACON_HUMAN)	ACO2	22	31.02564103	73.97435897	17	26	0.584893192	0.008570716	85.37192427	100	100	Confident	1	2	1	elective
1786	P0DMV8	Related Proteins	Heat shock 70 kDa protein 1A (HS71A_HUMAN)	HSPA1A	CHR_HSCHR6_MHC_APD_CTG1	41.34165367	70.20280811	17	52	0.621349131	0.01543752	70.00903707	100	100	Confident	1	2	1	elective
1787	Q08211	Single Protein	ATP-dependent RNA helicase A (DHX9_HUMAN)	DHX9	1	16.77165354	70.94488189	17	19	0.333521432	0.003967362	140.8691087	100	100	Confident	1	2	1	elective
1788	P48735	Single Protein	Isocitrate dehydrogenase [NADP], mitochondrial (IDHP_HUMAN)	IDH2	15	35.84070796	84.95575221	17	77	0.963828002	0.043388979	50.87686349	100	100	Confident	1	2	1	elective
1789	P22626	Single Protein	Heterogeneous nuclear ribonucleoproteins A2/B1 (ROA2_HUMAN)	HNRNPA2B1	7	46.45892351	62.88951841	17	57	1.485128427	0.040064171	37.40672676	100	100	Confident	1	2	1	elective
1790	P05108	Single Protein	Cholesterol side-chain cleavage enzyme, mitochondrial (CP11A_HUMAN)	CYP11A1	15	36.85220729	78.3109405	17	48	0.941491946	0.021774212	60.06406264	100	100	Confident	1	2	1	elective
1791	Q9NYU2	Single Protein	UDP-glucose:glycoprotein glucosyltransferase 1 (UGGG1_HUMAN)	UGGT1	2	12.34726688	64.75884244	16	18	0.245197085	0.002522071	177.0780112	100	100	Confident	1	2	1	elective
1792	Q10567	Single Protein	AP-1 complex subunit beta-1 (AP1B1_HUMAN)	AP1B1	22	24.02528978	64.91043203	16	19	0.512778282	0.005004405	104.5700723	100	100	Confident	1	2	1	elective
1793	Q14112	Single Protein	Nidogen-2 (NID2_HUMAN)	NID2	14	17.01818182	56.50909091	16	21	0.473740616	0.004527104	151.1583224	100	100	Confident	1	2	1	elective
1794	P04075	Single Protein	Fructose-bisphosphate aldolase A (ALDOA_HUMAN)	ALDOA	16	53.02197802	76.64835165	16	52	1.571913809	0.032953212	39.39530591	100	100	Confident	1	2	1	elective
1795	P21796	Single Protein	Voltage-dependent anion-selective channel protein 1 (VDAC1_HUMAN)	VDAC1	5	66.07773852	100	16	40	2.16227766	0.043428198	30.75357012	100	100	Confident	1	2	1	elective
1796	Q9NUB1	Single Protein	Acetyl-coenzyme A synthetase 2-like, mitochondrial (ACS2L_HUMAN)	ACSS1	20	32.0754717	64.8766328	16	27	0.705626983	0.011428057	74.80899295	100	100	Confident	1	2	1	elective
1797	P49257	Single Protein	Protein ERGIC-53 (LMAN1_HUMAN)	LMAN1	18	31.96078431	60.58823529	16	46	0.908542144	0.04457876	57.51298131	100	100	Confident	1	2	1	elective
1798	P23396	Single Protein	40S ribosomal protein S3 (RS3_HUMAN)	RPS3	11	71.19341564	100	16	47	1.70665207	0.058165474	26.67143028	100	100	Confident	1	2	1	elective
1799	P55084	Single Protein	Trifunctional enzyme subunit beta, mitochondrial (ECHB_HUMAN)	HADHB	2	31.01265823	66.24472574	15	38	0.968419447	0.02328976	51.26152171	100	100	Confident	1	2	1	elective
1800	Q16891	Single Protein	MICOS complex subunit MIC60 (MIC60_HUMAN)	IMMT	2	24.27440633	83.11345646	15	23	0.44974067	0.007115513	83.62634901	100	100	Confident	1	2	1	elective
1801	P29401	Single Protein	Transketolase (TKT_HUMAN)	TKT	3	30.4975923	66.45264848	15	36	0.674482438	0.015385347	67.83472467	100	100	Confident	1	2	1	elective
1802	P68363	Related Proteins	Tubulin alpha-1B chain (TBA1B_HUMAN)	TUBA1B	12	40.13303769	68.51441242	15	81	1.371373706	0.029089428	50.11960462	100	100	Confident	1	2	1	elective
1803	P02538	Related Proteins	Keratin, type II cytoskeletal 6A (K2C6A_HUMAN)	KRT6A	12	21.45390071	72.16312057	15	69	0.674482438	0.006819386	60.00827427	100	100	Confident	1	2	1	elective
1804	P23229	Single Protein	Integrin alpha-6 (ITA6_HUMAN)	ITGA6	2	16.10619469	80	15	15	0.309747264	0.003282126	126.5261824	100	100	Confident	1	2	1	elective
1805	P68104	Related Proteins	Elongation factor 1-alpha 1 (EF1A1_HUMAN)	EEF1A1	6	42.20779221	60.60606061	15	59	0.77827941	0.036931841	50.10910827	100	100	Confident	1	2	1	elective
1806	P49419	Single Protein	Alpha-aminoadipic semialdehyde dehydrogenase (AL7A1_HUMAN)	ALDH7A1	5	32.09647495	63.82189239	15	28	0.852922022	0.019530364	58.45011776	100	100	Confident	1	2	1	elective
1807	P35749	Single Protein	Myosin-11 (MYH11_HUMAN)	MYH11	CHR_HSCHR16_1_CTG1	7.910750507	93.55983773	15	18	0.111763137	0.001169937	227.1989071	14.64343591	85.71428571	Doubtful	1	2	1	elective
1808	P31327	Single Protein	Carbamoyl-phosphate synthase [ammonia], mitochondrial (CPSM_HUMAN)	CPS1	2	12.66666667	68.4	14	16	0.229542627	0.002732405	164.8348073	100	100	Confident	1	2	1	elective
1809	P68363	Related Proteins	Tubulin alpha-1B chain (TBA1B_HUMAN)	TUBA1B	12	40.13303769	68.51441242	14	61	1.238721139	0.025173962	50.11960462	100	100	Confident	1	2	1	elective
1810	P40926	Single Protein	Malate dehydrogenase, mitochondrial (MDHM_HUMAN)	MDH2	7	55.62130178	86.39053254	14	49	1.58086154	0.044514732	35.48073262	100	100	Confident	1	2	1	elective
1811	P49411	Single Protein	Elongation factor Tu, mitochondrial (EFTU_HUMAN)	TUFM	16	41.37168142	94.02654867	14	36	0.837176762	0.022147702	49.51018114	100	100	Confident	1	2	1	elective
1812	P05155	Single Protein	Plasma protease C1 inhibitor (IC1_HUMAN)	SERPING1	11	2022-08-31	64.2	14	43	1.080567538	0.040355166	55.11939393	100	100	Confident	1	2	1	elective
1813	P26038	Single Protein	Moesin (MOES_HUMAN)	MSN	X	22.18370884	90.12131716	14	30	0.371686619	0.007529914	67.77778967	100	100	Confident	1	2	1	elective
1814	P11047	Single Protein	Laminin subunit gamma-1 (LAMC1_HUMAN)	LAMC1	1	11.0006215	63.14481044	14	14	0.214331748	0.002696154	177.4885496	100	100	Confident	1	2	1	elective
1815	P63104	Single Protein	14-3-3 protein zeta/delta (1433Z_HUMAN)	YWHAZ	8	53.46938776	100	14	54	1.738419634	0.050994684	27.7277284	100	100	Confident	1	2	1	elective
1816	P09651	Single Protein	Heterogeneous nuclear ribonucleoprotein A1 (ROA1_HUMAN)	HNRNPA1	12	42.47311828	73.92473118	14	52	1.19514602	0.046066379	38.72304979	100	100	Confident	1	2	1	elective
1817	P62258	Single Protein	14-3-3 protein epsilon (1433E_HUMAN)	YWHAE	17	55.68627451	100	14	47	1.656087783	0.044010412	29.155416	100	100	Confident	1	2	1	elective
1818	P50454	Single Protein	Serpin H1 (SERPH_HUMAN)	SERPINH1	11	40.90909091	86.84210526	14	44	0.837176762	0.029227219	46.4111772	100	100	Confident	1	2	1	elective
1819	Q9BS26	Single Protein	Endoplasmic reticulum resident protein 44 (ERP44_HUMAN)	ERP44	9	43.84236453	66.00985222	14	47	1.116320288	0.042499263	46.94139835	100	100	Confident	1	2	1	elective
1820	P13647	Single Protein	Keratin, type II cytoskeletal 5 (K2C5_HUMAN)	KRT5	12	18.81355932	68.98305085	14	39	0.617913221	0.011544728	62.33997694	100	100	Confident	1	2	1	elective
1821	P12429	Single Protein	Annexin A3 (ANXA3_HUMAN)	ANXA3	4	45.51083591	92.56965944	14	28	1.015337686	0.025025834	36.35265867	100	100	Confident	1	2	1	elective
1822	Q15084	Single Protein	Protein disulfide-isomerase A6 (PDIA6_HUMAN)	PDIA6	2	40.90909091	72.95454545	14	48	0.930697729	0.031787123	48.09126202	100	100	Confident	1	2	1	elective
1823	P07195	Single Protein	L-lactate dehydrogenase B chain (LDHB_HUMAN)	LDHB	12	40.11976048	84.73053892	14	42	1.511886432	0.039626873	36.61514297	100	100	Confident	1	2	1	elective
1824	P14314	Single Protein	Glucosidase 2 subunit beta (GLU2B_HUMAN)	PRKCSH	19	24.24242424	49.62121212	14	30	0.930697729	0.029195403	59.38782109	100	100	Confident	1	2	1	elective
1825	P63010	Single Protein	AP-2 complex subunit beta (AP2B1_HUMAN)	AP2B1	17	19.74386339	64.46104589	13	17	0.405164835	0.004722283	104.4860419	100	100	Confident	1	2	1	elective
1826	P06733	Single Protein	Alpha-enolase (ENOA_HUMAN)	ENO1	1	40.32258065	93.0875576	13	48	0.723310906	0.028886948	47.13931929	100	100	Confident	1	2	1	elective
1827	P00367	Single Protein	Glutamate dehydrogenase 1, mitochondrial (DHE3_HUMAN)	GLUD1	10	27.24014337	84.05017921	13	25	0.573873043	0.011306118	61.35919324	100	100	Confident	1	2	1	elective
1828	P14060	Single Protein	3 beta-hydroxysteroid dehydrogenase/Delta 5-->4-isomerase type 1 (3BHS1_HUMAN)	HSD3B1	1	38.87399464	69.43699732	13	71	1.11348904	0.055815402	42.2250124	100	100	Confident	1	2	1	elective
1829	Q9Y678	Single Protein	Coatomer subunit gamma-1 (COPG1_HUMAN)	COPG1	3	17.96338673	85.12585812	13	16	0.379700896	0.004129542	97.65546641	100	100	Confident	1	2	1	elective
1830	P69892	Single Protein	Hemoglobin subunit gamma-2 (HBG2_HUMAN)	HBG2	11	78.91156463	100	13	100	5.493816316	0.130787166	16.11629578	100	100	Confident	1	2	1	elective
1831	P69891	Single Protein	Hemoglobin subunit gamma-1 (HBG1_HUMAN)	HBG1	11	78.91156463	100	13	96	5.493816316	0.103576281	16.13031143	100	100	Confident	1	2	1	elective
1832	P01011	Single Protein	Alpha-1-antichymotrypsin (AACT_HUMAN)	SERPINA3	14	37.11583924	83.92434988	13	66	1.039500469	0.058073398	47.62053641	100	100	Confident	1	2	1	elective
1833	P05141	Single Protein	ADP/ATP translocase 2 (ADT2_HUMAN)	SLC25A5	X	38.25503356	79.53020134	13	46	1.075263132	0.042868873	32.83115093	100	100	Confident	1	2	1	elective
1834	A1L0T0	Single Protein	Acetolactate synthase-like protein (ILVBL_HUMAN)	ILVBL	19	31.01265823	63.44936709	13	24	0.706643681	0.014390437	67.82474855	100	100	Confident	1	2	1	elective
1835	Q01518	Single Protein	Adenylyl cyclase-associated protein 1 (CAP1_HUMAN)	CAP1	1	36.42105263	80.42105263	13	23	0.740767383	0.013597304	51.86869261	100	100	Confident	1	2	1	elective
1836	P52272	Single Protein	Heterogeneous nuclear ribonucleoprotein M (HNRPM_HUMAN)	HNRNPM	19	22.60273973	84.65753425	13	19	0.389495494	0.006376736	77.46431372	100	100	Confident	1	2	1	elective
1837	Q9UHQ9	Single Protein	NADH-cytochrome b5 reductase 1 (NB5R1_HUMAN)	CYB5R1	1	37.70491803	71.14754098	13	42	1.245697996	0.067723681	34.07318135	100	100	Confident	1	2	1	elective
1838	Q16557	Single Protein	Pregnancy-specific beta-1-glycoprotein 3 (PSG3_HUMAN)	PSG3	19	31.30841121	64.25233645	13	23	1.245697996	0.012985603	47.91436482	100	100	Confident	1	2	1	elective
1839	P35232	Single Protein	Prohibitin (PHB_HUMAN)	PHB	17	51.83823529	81.25	13	22	1.807216204	0.023364462	29.78590249	100	100	Confident	1	2	1	elective
1840	Q12906	Single Protein	Interleukin enhancer-binding factor 3 (ILF3_HUMAN)	ILF3	19	17.89709172	64.76510067	13	18	0.370383451	0.007699419	95.2790725	100	100	Confident	1	2	1	elective
1841	P13010	Single Protein	X-ray repair cross-complementing protein 5 (XRCC5_HUMAN)	XRCC5	2	22.40437158	73.22404372	13	17	0.394583249	0.005359706	82.65227587	100	100	Confident	1	2	1	elective
1842	Q14974	Single Protein	Importin subunit beta-1 (IMB1_HUMAN)	KPNB1	17	18.03652968	59.13242009	12	19	0.492495545	0.008414351	97.10801469	100	100	Confident	1	2	1	elective
1843	P04406	Single Protein	Glyceraldehyde-3-phosphate dehydrogenase (G3P_HUMAN)	GAPDH	12	42.98507463	73.13432836	12	41	1.15443469	0.038746168	36.03039787	100	100	Confident	1	2	1	elective
1844	Q06830	Single Protein	Peroxiredoxin-1 (PRDX1_HUMAN)	PRDX1	1	57.28643216	75.37688442	12	65	2.324597932	0.082710255	22.09627885	100	100	Confident	1	2	1	elective
1845	P00558	Single Protein	Phosphoglycerate kinase 1 (PGK1_HUMAN)	PGK1	X	42.92565947	94.00479616	12	32	0.70125428	0.021609639	44.58612677	100	100	Confident	1	2	1	elective
1846	P62424	Single Protein	60S ribosomal protein L7a (RL7A_HUMAN)	RPL7A	CHR_HG2030_PATCH	39.84962406	90.97744361	12	32	0.584893192	0.03392274	29.97702405	100	100	Confident	1	2	1	elective
1847	Q99623	Single Protein	Prohibitin-2 (PHB2_HUMAN)	PHB2	12	47.82608696	100	12	25	0.961927374	0.028661797	33.27591612	100	100	Confident	1	2	1	elective
1848	P12956	Single Protein	X-ray repair cross-complementing protein 6 (XRCC6_HUMAN)	XRCC6	22	23.15270936	85.5500821	12	21	0.373823796	0.009822302	69.79905427	100	100	Confident	1	2	1	elective
1849	Q00839	Single Protein	Heterogeneous nuclear ribonucleoprotein U (HNRPU_HUMAN)	HNRNPU	1	17.57575758	66.78787879	12	18	0.285555732	0.007336398	90.52800473	100	100	Confident	1	2	1	elective
1850	P04792	Single Protein	Heat shock protein beta-1 (HSPB1_HUMAN)	HSPB1	7	53.65853659	66.82926829	12	56	2.511191734	0.115759174	22.76849292	100	100	Confident	1	2	1	elective
1851	P80365	Single Protein	Corticosteroid 11-beta-dehydrogenase isozyme 2 (DHI2_HUMAN)	HSD11B2	16	42.96296296	78.02469136	12	55	1.069138081	0.059059821	44.0983865	100	100	Confident	1	2	1	elective
1852	P12532	Single Protein	Creatine kinase U-type, mitochondrial (KCRU_HUMAN)	CKMT1B	15	38.36930456	79.61630695	12	33	0.623776739	0.026804034	47.00720626	100	100	Confident	1	2	1	elective
1853	P62701	Single Protein	40S ribosomal protein S4, X isoform (RS4X_HUMAN)	RPS4X	X	44.86692015	100	12	29	0.77827941	0.034581283	29.57905382	100	100	Confident	1	2	1	elective
1854	P14543	Single Protein	Nidogen-1 (NID1_HUMAN)	NID1	1	12.26944667	46.83239775	12	15	0.341712835	0.005220881	136.2907116	100	100	Confident	1	2	1	elective
1855	P62805	Single Protein	Histone H4 (H4_HUMAN)	HIST4H4	12	53.39805825	100	12	137	2.01995172	0.512440984	11.36038173	100	100	Confident	1	2	1	elective
1856	P23284	Single Protein	Peptidyl-prolyl cis-trans isomerase B (PPIB_HUMAN)	PPIB	15	48.61111111	87.96296296	12	103	1.253933905	0.131833213	23.72753554	100	100	Confident	1	2	1	elective
1857	P68871	Single Protein	Hemoglobin subunit beta (HBB_HUMAN)	HBB	11	82.99319728	100	12	94	5.309573445	0.135389088	15.98829018	100	100	Confident	1	2	1	elective
1858	P54652	Single Protein	Heat shock-related 70 kDa protein 2 (HSP72_HUMAN)	HSPA2	14	21.28325509	74.80438185	12	65	0.389495494	0.014373575	69.97786579	100	100	Confident	1	2	1	elective
1859	P07910	Single Protein	Heterogeneous nuclear ribonucleoproteins C1/C2 (HNRPC_HUMAN)	HNRNPC	14	29.41176471	81.69934641	12	39	0.77827941	0.053661288	33.64953891	100	100	Confident	1	2	1	elective
1860	P08842	Single Protein	Steryl-sulfatase (STS_HUMAN)	STS	X	22.64150943	59.69125214	12	34	0.757510625	0.027506043	65.45005697	100	100	Confident	1	2	1	elective
1861	P45880	Single Protein	Voltage-dependent anion-selective channel protein 2 (VDAC2_HUMAN)	VDAC2	10	56.80272109	86.05442177	12	27	1.592943797	0.035485715	31.54654638	100	100	Confident	1	2	1	elective
1862	P60174	Single Protein	Triosephosphate isomerase (TPIS_HUMAN)	TPI1	12	53.84615385	89.86013986	12	25	1.438354098	0.036034925	30.7716961	100	100	Confident	1	2	1	elective
1863	P09622	Single Protein	Dihydrolipoyl dehydrogenase, mitochondrial (DLDH_HUMAN)	DLD	7	30.0589391	69.35166994	12	18	0.65265354	0.012714218	54.14297229	100	100	Confident	1	2	1	elective
1864	Q9H9B4	Single Protein	Sideroflexin-1 (SFXN1_HUMAN)	SFXN1	5	39.44099379	72.36024845	12	17	1.438354098	0.022131165	35.59634539	100	100	Confident	1	2	1	elective
1865	Q16851	Single Protein	UTP--glucose-1-phosphate uridylyltransferase (UGPA_HUMAN)	UGP2	2	27.16535433	81.69291339	12	14	0.561523006	0.009794065	56.90471991	100	100	Confident	1	2	1	elective
1866	P0C0L4	Related Proteins	Complement C4-A (CO4A_HUMAN)	C4A	CHR_HSCHR6_MHC_DBB_CTG1	7.45412844	62.7293578	11	14	0.15384346	0.001863117	192.6644709	100	100	Confident	1	2	1	elective
1867	P35221	Single Protein	Catenin alpha-1 (CTNA1_HUMAN)	CTNNA1	5	16.66666667	80.35320088	11	12	0.234999173	0.003464509	100.0085251	100	100	Confident	1	2	1	elective
1868	Q9Y490	Single Protein	Talin-1 (TLN1_HUMAN)	TLN1	9	4.801259347	72.21566312	11	11	0.101908654	0.001417783	269.5990491	100	100	Confident	1	2	1	elective
1869	P36578	Single Protein	60S ribosomal protein L4 (RL4_HUMAN)	RPL4	15	29.27400468	100	11	30	0.320927923	0.028203497	47.66742772	100	100	Confident	1	2	1	elective
1870	P60842	Single Protein	Eukaryotic initiation factor 4A-I (IF4A1_HUMAN)	EIF4A1	17	28.81773399	91.37931034	11	32	0.676832937	0.024410354	46.1245556	100	100	Confident	1	2	1	elective
1871	P63244	Single Protein	Receptor of activated protein C kinase 1 (RACK1_HUMAN)	RACK1	5	47.31861199	66.24605678	11	31	1.26380341	0.040476304	35.05455796	100	100	Confident	1	2	1	elective
1872	P67936	Single Protein	Tropomyosin alpha-4 chain (TPM4_HUMAN)	TPM4	19	29.43548387	100	11	26	0.77827941	0.019223384	28.50449102	100	100	Confident	1	2	1	elective
1873	Q9HDC9	Single Protein	Adipocyte plasma membrane-associated protein (APMAP_HUMAN)	APMAP	20	27.88461538	66.34615385	11	21	0.802245515	0.024256659	46.45085019	100	100	Confident	1	2	1	elective
1874	P02533	Single Protein	Keratin, type I cytoskeletal 14 (K1C14_HUMAN)	KRT14	17	18.43220339	87.28813559	11	40	0.584893192	0.016720467	51.52938407	100	100	Confident	1	2	1	elective
1875	P00338	Single Protein	L-lactate dehydrogenase A chain (LDHA_HUMAN)	LDHA	11	32.22891566	89.45783133	11	23	0.883649089	0.020709743	36.66536098	100	100	Confident	1	2	1	elective
1876	P22314	Single Protein	Ubiquitin-like modifier-activating enzyme 1 (UBA1_HUMAN)	UBA1	X	15.40642722	73.44045369	11	13	0.294925842	0.003300412	117.7743292	100	100	Confident	1	2	1	elective
1877	P0DML2	Related Proteins	Chorionic somatomammotropin hormone 1 (CSH1_HUMAN)	CSH1	17	54.37788018	73.73271889	11	164	2.16227766	0.258840878	25.00435749	100	100	Confident	1	2	1	elective
1878	P01857	Single Protein	Immunoglobulin heavy constant gamma 1 (IGHG1_HUMAN)	IGHG1	14	42.42424242	73.03030303	11	76	1.26380341	0.087404095	36.08316701	100	100	Confident	1	2	1	elective
1879	P12236	Single Protein	ADP/ATP translocase 3 (ADT3_HUMAN)	SLC25A6	X	37.91946309	81.20805369	11	38	0.85478119	0.026967769	32.84518905	100	100	Confident	1	2	1	elective
1880	P51991	Single Protein	Heterogeneous nuclear ribonucleoprotein A3 (ROA3_HUMAN)	HNRNPA3	2	30.68783069	76.19047619	11	33	0.714125253	0.037376696	39.57058334	100	100	Confident	1	2	1	elective
1881	P35241	Single Protein	Radixin (RADI_HUMAN)	RDX	11	15.95197256	87.82161235	11	28	0.288249552	0.005633757	68.52139044	100	100	Confident	1	2	1	elective
1882	P07585	Single Protein	Decorin (PGS2_HUMAN)	DCN	12	34.54038997	78.2729805	11	20	0.883649089	0.017580903	39.72183933	100	100	Confident	1	2	1	elective
1883	Q00887	Single Protein	Pregnancy-specific beta-1-glycoprotein 9 (PSG9_HUMAN)	PSG9	19	24.41314554	81.22065728	11	18	0.883649089	0.009265481	48.24161096	100	100	Confident	1	2	1	elective
1884	P38117	Single Protein	Electron transfer flavoprotein subunit beta (ETFB_HUMAN)	ETFB	19	45.09803922	86.2745098	11	19	0.914481976	0.026529746	27.82615289	100	100	Confident	1	2	1	elective
1885	P62820	Single Protein	Ras-related protein Rab-1A (RAB1A_HUMAN)	RAB1A	2	52.68292683	100	11	40	1.754228703	0.04183358	22.66337935	100	100	Confident	1	2	1	elective
1886	Q15907	Single Protein	Ras-related protein Rab-11B (RB11B_HUMAN)	RAB11B	19	51.83486239	87.6146789	11	32	1.55509709	0.025693134	24.47348546	100	100	Confident	1	2	1	elective
1887	P62491	Single Protein	Ras-related protein Rab-11A (RB11A_HUMAN)	RAB11A	15	59.72222222	75.46296296	11	31	1.55509709	0.021301404	24.37841283	100	100	Confident	1	2	1	elective
1888	P51659	Single Protein	Peroxisomal multifunctional enzyme type 2 (DHB4_HUMAN)	HSD17B4	5	20.51630435	74.72826087	11	23	0.351924321	0.011582794	79.63630553	100	100	Confident	1	2	1	elective
1889	P23142	Single Protein	Fibulin-1 (FBLN1_HUMAN)	FBLN1	22	22.75960171	55.90327169	11	15	0.559489504	0.006142811	77.16235154	100	100	Confident	1	2	1	elective
1890	P36871	Single Protein	Phosphoglucomutase-1 (PGM1_HUMAN)	PGM1	1	25.6227758	82.74021352	11	16	0.514704337	0.009877969	61.41052873	100	100	Confident	1	2	1	elective
1891	P50990	Single Protein	T-complex protein 1 subunit theta (TCPQ_HUMAN)	CCT8	21	21.71532847	88.13868613	10	14	0.487352107	0.00930137	59.58250607	100	100	Confident	1	2	1	elective
1892	P05556	Single Protein	Integrin beta-1 (ITB1_HUMAN)	ITGB1	10	15.6641604	65.41353383	10	12	0.31536905	0.005047881	88.35701054	100	100	Confident	1	2	1	elective
1893	Q9BUF5	Single Protein	Tubulin beta-6 chain (TBB6_HUMAN)	TUBB6	18	19.95515695	54.26008969	10	29	0.895735652	0.0073625	49.82499988	100	100	Confident	1	2	1	elective
1894	P31946	Single Protein	14-3-3 protein beta/alpha (1433B_HUMAN)	YWHAB	20	41.46341463	100	10	30	1.101748011	0.039342173	28.06483063	100	100	Confident	1	2	1	elective
1895	P51884	Single Protein	Lumican (LUM_HUMAN)	LUM	12	37.86982249	74.55621302	10	27	0.930697729	0.0377547	38.40479461	100	100	Confident	1	2	1	elective
1896	Q14240	Single Protein	Eukaryotic initiation factor 4A-II (IF4A2_HUMAN)	EIF4A2	3	29.23832924	92.38329238	10	28	0.59985872	0.017604905	46.37277813	100	100	Confident	1	2	1	elective
1897	P30038	Single Protein	Delta-1-pyrroline-5-carboxylate dehydrogenase, mitochondrial (AL4A1_HUMAN)	ALDH4A1	1	23.80106572	78.5079929	10	26	0.487352107	0.017884046	61.6805956	100	100	Confident	1	2	1	elective
1898	P09874	Single Protein	Poly [ADP-ribose] polymerase 1 (PARP1_HUMAN)	PARP1	1	13.4122288	85.50295858	10	10	0.161274969	0.003265293	113.0123946	100	100	Confident	1	2	1	elective
1899	P29474	Single Protein	Nitric oxide synthase, endothelial (NOS3_HUMAN)	NOS3	7	9.393183707	71.15544472	10	10	0.205870895	0.003109529	133.1905825	100	100	Confident	1	2	1	elective
1900	P61247	Single Protein	40S ribosomal protein S3a (RS3A_HUMAN)	RPS3A	4	38.63636364	100	10	35	0.557068405	0.03820196	29.92573927	100	100	Confident	1	2	1	elective
1901	P26641	Single Protein	Elongation factor 1-gamma (EF1G_HUMAN)	EEF1G	11	25.85812357	78.94736842	10	28	0.54411359	0.024926033	50.08714233	100	100	Confident	1	2	1	elective
1902	P08865	Single Protein	40S ribosomal protein SA (RSSA_HUMAN)	RPSA	3	47.11864407	66.44067797	10	24	1.346228848	0.039148694	32.83343308	100	100	Confident	1	2	1	elective
1903	P15121	Single Protein	Aldose reductase (ALDR_HUMAN)	AKR1B1	7	42.40506329	79.43037975	10	26	1.053525026	0.036688697	35.83049371	100	100	Confident	1	2	1	elective
1904	P61978	Single Protein	Heterogeneous nuclear ribonucleoprotein K (HNRPK_HUMAN)	HNRNPK	9	30.02159827	77.10583153	10	22	0.531740464	0.018438876	50.94440275	100	100	Confident	1	2	1	elective
1905	Q12907	Single Protein	Vesicular integral-membrane protein VIP36 (LMAN2_HUMAN)	LMAN2	5	27.24719101	65.16853933	10	18	0.832980711	0.015968366	40.20309729	100	100	Confident	1	2	1	elective
1906	Q9NPH2	Single Protein	Inositol-3-phosphate synthase 1 (INO1_HUMAN)	ISYNA1	19	22.58064516	38.53046595	10	16	0.632172129	0.013910166	61.02910107	100	100	Confident	1	2	1	elective
1907	P01860	Single Protein	Immunoglobulin heavy constant gamma 3 (IGHG3_HUMAN)	IGHG3	CHR_HSCHR14_3_CTG1	32.62599469	72.94429708	10	48	0.863246312	0.022562099	41.260361	100	100	Confident	1	2	1	elective
1908	P39656	Single Protein	Dolichyl-diphosphooligosaccharide--protein glycosyltransferase 48 kDa subunit (OST48_HUMAN)	DDOST	1	28.28947368	55.26315789	10	27	0.708276394	0.020728676	50.76897012	100	100	Confident	1	2	1	elective
1909	Q13162	Single Protein	Peroxiredoxin-4 (PRDX4_HUMAN)	PRDX4	X	51.29151292	71.95571956	10	27	1.275845926	0.032995746	30.5208125	100	100	Confident	1	2	1	elective
1910	P62937	Single Protein	Peptidyl-prolyl cis-trans isomerase A (PPIA_HUMAN)	PPIA	7	55.75757576	83.63636364	10	24	1.993577295	0.037395382	18.00088528	100	100	Confident	1	2	1	elective
1911	P46782	Single Protein	40S ribosomal protein S5 (RS5_HUMAN)	RPS5	19	33.33333333	86.2745098	10	22	1.009233003	0.034632742	22.86205237	100	100	Confident	1	2	1	elective
1912	Q00889	Single Protein	Pregnancy-specific beta-1-glycoprotein 6 (PSG6_HUMAN)	PSG6	19	22.75862069	55.63218391	10	18	0.863246312	0.005103488	48.78305241	100	100	Confident	1	2	1	elective
1913	P47756	Single Protein	F-actin-capping protein subunit beta (CAPZB_HUMAN)	CAPZB	1	45.12635379	81.22743682	10	16	0.895735652	0.02092287	31.33076922	100	100	Confident	1	2	1	elective
1914	P52907	Single Protein	F-actin-capping protein subunit alpha-1 (CAZA1_HUMAN)	CAPZA1	1	55.24475524	90.90909091	10	16	0.930697729	0.012795538	32.90232791	100	100	Confident	1	2	1	elective
1915	Q96QK1	Single Protein	Vacuolar protein sorting-associated protein 35 (VPS35_HUMAN)	VPS35	16	15.45226131	76.25628141	10	10	0.295267744	0.00441775	91.64893195	100	100	Confident	1	2	1	elective
1916	P18124	Single Protein	60S ribosomal protein L7 (RL7_HUMAN)	RPL7	8	30.64516129	100	9	27	0.396887047	0.036003904	29.20719769	100	100	Confident	1	2	1	elective
1917	P01023	Single Protein	Alpha-2-macroglobulin (A2MG_HUMAN)	A2M	12	6.512890095	71.50610583	9	16	0.178768635	0.003731517	163.1878915	100	100	Confident	1	2	1	elective
1918	Q00341	Single Protein	Vigilin (VIGLN_HUMAN)	HDLBP	2	9.858044164	90.85173502	9	10	0.121304995	0.002401501	141.368141	100	100	Confident	1	2	1	elective
1919	P23528	Single Protein	Cofilin-1 (COF1_HUMAN)	CFL1	11	69.27710843	100	9	32	1.043359718	0.060398738	18.49065777	100	100	Confident	1	2	1	elective
1920	P00450	Single Protein	Ceruloplasmin (CERU_HUMAN)	CP	3	13.14553991	75.02347418	9	9	0.222865354	0.003203815	122.1275886	100	100	Confident	1	2	1	elective
1921	P14061	Single Protein	Estradiol 17-beta-dehydrogenase 1 (DHB1_HUMAN)	HSD17B1	17	36.2804878	77.74390244	9	37	0.910952975	0.048818861	34.92798072	100	100	Confident	1	2	1	elective
1922	P07954	Single Protein	Fumarate hydratase, mitochondrial (FUMH_HUMAN)	FH	1	24.70588235	69.60784314	9	17	0.539926526	0.01458737	54.60216853	100	100	Confident	1	2	1	elective
1923	P04040	Single Protein	Catalase (CATA_HUMAN)	CAT	11	22.0113852	76.28083491	9	12	0.429461338	0.009612993	59.71875531	100	100	Confident	1	2	1	elective
1924	P00533	Single Protein	Epidermal growth factor receptor (EGFR_HUMAN)	EGFR	7	8.099173554	76.85950413	9	9	0.18514228	0.002713784	134.190251	100	100	Confident	1	2	1	elective
1925	P05023	Single Protein	Sodium/potassium-transporting ATPase subunit alpha-1 (AT1A1_HUMAN)	ATP1A1	1	11.63245357	61.97458456	9	9	0.227747083	0.003592358	112.8238796	100	100	Confident	1	2	1	elective
1926	Q96TA1	Single Protein	Niban-like protein 1 (NIBL1_HUMAN)	FAM129B	9	17.02412869	71.58176944	9	10	0.291549665	0.004794861	84.08472254	100	100	Confident	1	2	1	elective
1927	P32119	Single Protein	Peroxiredoxin-2 (PRDX2_HUMAN)	PRDX2	19	36.86868687	58.08080808	9	34	1.565020906	0.049577218	21.87823783	100	100	Confident	1	2	1	elective
1928	Q7Z4H8	Single Protein	Protein O-glucosyltransferase 3 (PLGT3_HUMAN)	KDELC2	11	21.30177515	100	9	20	0.36887451	0.015542719	58.53521644	100	100	Confident	1	2	1	elective
1929	P61158	Single Protein	Actin-related protein 3 (ARP3_HUMAN)	ACTR3	2	29.42583732	76.07655502	9	14	0.584893192	0.016111339	47.34098138	100	100	Confident	1	2	1	elective
1930	Q16658	Single Protein	Fascin (FSCN1_HUMAN)	FSCN1	7	22.31237323	89.2494929	9	15	0.420830833	0.010659551	54.49605215	100	100	Confident	1	2	1	elective
1931	Q9UIJ7	Single Protein	GTP:AMP phosphotransferase AK3, mitochondrial (KAD3_HUMAN)	AK3	9	41.40969163	100	9	14	1.043359718	0.021089434	25.54954798	100	100	Confident	1	2	1	elective
1932	P00747	Single Protein	Plasminogen (PLMN_HUMAN)	PLG	6	15.55555556	69.13580247	9	13	0.272480579	0.005875486	90.51015715	100	100	Confident	1	2	1	elective
1933	Q9BSJ8	Single Protein	Extended synaptotagmin-1 (ESYT1_HUMAN)	ESYT1	12	10.86956522	66.48550725	9	10	0.195600827	0.00353725	122.7799482	100	100	Confident	1	2	1	elective
1934	P40227	Single Protein	T-complex protein 1 subunit zeta (TCPZ_HUMAN)	CCT6A	7	23.54048964	77.02448211	9	12	0.344532884	0.010520628	57.98759726	100	100	Confident	1	2	1	elective
1935	P08195	Single Protein	4F2 cell-surface antigen heavy chain (4F2_HUMAN)	SLC3A2	11	17.93650794	69.84126984	9	10	0.467799268	0.007750948	67.95172738	100	100	Confident	1	2	1	elective
1936	P06756	Single Protein	Integrin alpha-V (ITAV_HUMAN)	ITGAV	2	10.40076336	73.3778626	9	9	0.227747083	0.003203815	115.9644518	100	100	Confident	1	2	1	elective
1937	P42704	Single Protein	Leucine-rich PPR motif-containing protein, mitochondrial (LPPRC_HUMAN)	LRPPRC	2	7.173601148	90.24390244	9	9	0.131283437	0.002029389	157.8051162	100	100	Confident	1	2	1	elective
1938	O60814	Related Proteins	Histone H2B type 1-K (H2B1K_HUMAN)	HIST1H2BK	6	42.06349206	100	9	107	1.096179992	0.200437768	13.88156258	100	100	Confident	1	2	1	elective
1939	P01859	Single Protein	Immunoglobulin heavy constant gamma 2 (IGHG2_HUMAN)	IGHG2	CHR_HSCHR14_3_CTG1	29.14110429	62.57668712	9	52	1.043359718	0.049741177	35.87775615	100	100	Confident	1	2	1	elective
1940	P09211	Single Protein	Glutathione S-transferase P (GSTP1_HUMAN)	GSTP1	11	57.14285714	80	9	20	1.976351442	0.04070531	23.34102275	100	100	Confident	1	2	1	elective
1941	P20340	Single Protein	Ras-related protein Rab-6A (RAB6A_HUMAN)	RAB6A	11	42.78846154	100	9	22	1.096179992	0.023313938	23.57791766	100	100	Confident	1	2	1	elective
1942	P30041	Single Protein	Peroxiredoxin-6 (PRDX6_HUMAN)	PRDX6	1	45.08928571	100	9	22	0.951293423	0.041014739	25.01919029	100	100	Confident	1	2	1	elective
1943	P13804	Single Protein	Electron transfer flavoprotein subunit alpha, mitochondrial (ETFA_HUMAN)	ETFA	15	43.24324324	91.59159159	9	17	0.77827941	0.021483388	35.05758198	100	100	Confident	1	2	1	elective
1944	P24539	Single Protein	ATP synthase F(0) complex subunit B1, mitochondrial (AT5F1_HUMAN)	ATP5PB		33.203125	90.625	9	17	0.910952975	0.019876922	28.8903357	100	100	Confident	1	2	1	elective
1945	Q12905	Single Protein	Interleukin enhancer-binding factor 2 (ILF2_HUMAN)	ILF2	1	35.8974359	58.71794872	9	16	0.72521055	0.014817867	43.03518704	100	100	Confident	1	2	1	elective
1946	Q13046	Single Protein	Putative pregnancy-specific beta-1-glycoprotein 7 (PSG7_HUMAN)	PSG7	19	22.19570406	68.49642005	9	15	0.77827941	0.005855961	46.9978222	100	100	Confident	1	2	1	elective
1947	P18669	Single Protein	Phosphoglycerate mutase 1 (PGAM1_HUMAN)	PGAM1	10	47.63779528	89.37007874	9	14	0.873817423	0.013385827	28.78583513	100	100	Confident	1	2	1	elective
1948	Q8NBS9	Single Protein	Thioredoxin domain-containing protein 5 (TXND5_HUMAN)	TXNDC5	6	27.08333333	67.36111111	9	13	0.637893707	0.015386689	47.59866095	100	100	Confident	1	2	1	elective
1949	P78371	Single Protein	T-complex protein 1 subunit beta (TCPB_HUMAN)	CCT2	12	25.60747664	94.57943925	9	12	0.382372227	0.009960688	57.45212981	100	100	Confident	1	2	1	elective
1950	P07384	Single Protein	Calpain-1 catalytic subunit (CAN1_HUMAN)	CAPN1	11	14.9859944	74.64985994	9	11	0.262186688	0.006643271	81.8381881	100	100	Confident	1	2	1	elective
1951	Q9UQ80	Single Protein	Proliferation-associated protein 2G4 (PA2G4_HUMAN)	PA2G4	12	24.87309645	92.1319797	8	14	0.397830607	0.016669946	43.7591866	100	100	Confident	1	2	1	elective
1952	Q07955	Single Protein	Serine/arginine-rich splicing factor 1 (SRSF1_HUMAN)	SRSF1	17	37.09677419	100	8	14	0.42510267	0.02077573	27.72781496	100	100	Confident	1	2	1	elective
1953	P01024	Single Protein	Complement C3 (CO3_HUMAN)	C3	19	6.313890559	84.96692724	8	10	0.102371666	0.002108353	187.0298753	100	100	Confident	1	2	1	elective
1954	P08123	Single Protein	Collagen alpha-2(I) chain (CO1A2_HUMAN)	COL1A2	7	6.881405564	64.64128843	8	11	0.173721925	0.002732288	129.2354429	100	100	Confident	1	2	1	elective
1955	P36776	Single Protein	Lon protease homolog, mitochondrial (LONM_HUMAN)	LONP1	19	10.01042753	70.38581856	8	8	0.165914401	0.003562067	106.4224021	100	100	Confident	1	2	1	elective
1956	Q14152	Single Protein	Eukaryotic translation initiation factor 3 subunit A (EIF3A_HUMAN)	EIF3A	10	7.742402315	97.46743849	8	9	0.063986278	0.002017711	166.4683143	100	100	Confident	1	2	1	elective
1957	P61981	Single Protein	14-3-3 protein gamma (1433G_HUMAN)	YWHAG	7	36.03238866	89.47368421	8	28	0.811609194	0.03308592	28.28491274	100	100	Confident	1	2	1	elective
1958	P26373	Single Protein	60S ribosomal protein L13 (RL13_HUMAN)	RPL13	16	38.38862559	100	8	24	0.42510267	0.041395847	24.24652603	100	100	Confident	1	2	1	elective
1959	Q86VP6	Single Protein	Cullin-associated NEDD8-dissociated protein 1 (CAND1_HUMAN)	CAND1	12	7.398373984	67.80487805	8	9	0.158777356	0.002807704	136.2886597	100	100	Confident	1	2	1	elective
1960	P16402	Single Protein	Histone H1.3 (H13_HUMAN)	HIST1H1D	6	30.31674208	100	8	22	0.381499962	0.020164476	22.33631916	100	100	Confident	1	2	1	elective
1961	Q5XKE5	Single Protein	Keratin, type II cytoskeletal 79 (K2C79_HUMAN)	KRT79	12	13.27102804	78.31775701	8	22	0.345960324	0.00732743	57.80017406	100	100	Confident	1	2	1	elective
1962	P15880	Single Protein	40S ribosomal protein S2 (RS2_HUMAN)	RPS2	16	34.12969283	100	8	22	0.467799268	0.034336909	31.30459517	100	100	Confident	1	2	1	elective
1963	P21128	Single Protein	Poly(U)-specific endoribonuclease (ENDOU_HUMAN)	ENDOU	12	30.73170732	77.80487805	8	21	0.603718744	0.021886447	46.84192778	100	100	Confident	1	2	1	elective
1964	P07339	Single Protein	Cathepsin D (CATD_HUMAN)	CTSD	11	23.30097087	73.78640777	8	19	0.668100537	0.021274846	44.52362582	100	100	Confident	1	2	1	elective
1965	Q9BTV4	Single Protein	Transmembrane protein 43 (TMM43_HUMAN)	TMEM43	3	28.75	69	8	19	0.519911083	0.016560255	44.8471987	100	100	Confident	1	2	1	elective
1966	P54819	Single Protein	Adenylate kinase 2, mitochondrial (KAD2_HUMAN)	AK2	1	47.69874477	89.53974895	8	18	0.692666615	0.030862722	26.46077189	100	100	Confident	1	2	1	elective
1967	P62280	Single Protein	40S ribosomal protein S11 (RS11_HUMAN)	RPS11	19	46.83544304	100	8	16	0.692666615	0.034606691	18.41899308	100	100	Confident	1	2	1	elective
1968	Q96KP4	Single Protein	Cytosolic non-specific dipeptidase (CNDP2_HUMAN)	CNDP2	18	23.57894737	88	8	15	0.397830607	0.013967419	52.8449149	100	100	Confident	1	2	1	elective
1969	Q15582	Single Protein	Transforming growth factor-beta-induced protein ig-h3 (BGH3_HUMAN)	TGFBI	5	14.64128843	70.42459736	8	12	0.305996548	0.007604428	74.6339791	100	100	Confident	1	2	1	elective
1970	P04844	Single Protein	Dolichyl-diphosphooligosaccharide--protein glycosyltransferase subunit 2 (RPN2_HUMAN)	RPN2	20	22.34548336	54.04120444	8	10	0.479833198	0.008020798	69.24097108	100	100	Confident	1	2	1	elective
1971	P11387	Single Protein	DNA topoisomerase 1 (TOP1_HUMAN)	TOP1	20	12.94117647	96.8627451	8	9	0.113042193	0.003879552	90.66890794	100	100	Confident	1	2	1	elective
1972	Q92896	Single Protein	Golgi apparatus protein 1 (GSLG1_HUMAN)	GLG1	16	7.463952502	84.13910093	8	8	0.118872212	0.002608308	134.4636008	100	100	Confident	1	2	1	elective
1973	Q9H0U4	Single Protein	Ras-related protein Rab-1B (RAB1B_HUMAN)	RAB1B	11	49.75124378	100	8	33	1.227542952	0.034825871	22.15722884	100	100	Confident	1	2	1	elective
1974	P07737	Single Protein	Profilin-1 (PROF1_HUMAN)	PFN1	17	59.28571429	82.14285714	8	27	2.16227766	0.079217687	15.04455604	100	100	Confident	1	2	1	elective
1975	P05388	Single Protein	60S acidic ribosomal protein P0 (RLA0_HUMAN)	RPLP0	12	33.4384858	66.87697161	8	21	0.7475284	0.028931573	34.25179766	100	100	Confident	1	2	1	elective
1976	P04899	Single Protein	Guanine nucleotide-binding protein G(i) subunit alpha-2 (GNAI2_HUMAN)	GNAI2	3	28.73239437	84.22535211	8	17	0.492495545	0.015064244	40.42505431	100	100	Confident	1	2	1	elective
1977	O95833	Single Protein	Chloride intracellular channel protein 3 (CLIC3_HUMAN)	CLIC3	9	49.57627119	89.40677966	8	17	0.930697729	0.028818604	26.6317116	100	100	Confident	1	2	1	elective
1978	Q96AG4	Single Protein	Leucine-rich repeat-containing protein 59 (LRC59_HUMAN)	LRRC59	17	38.11074919	91.85667752	8	16	0.373823796	0.022863347	34.9088765	100	100	Confident	1	2	1	elective
1979	P13796	Single Protein	Plastin-2 (PLSL_HUMAN)	LCP1	13	16.74641148	82.77511962	8	15	0.291549665	0.008486986	70.24389151	100	100	Confident	1	2	1	elective
1980	P30084	Single Protein	Enoyl-CoA hydratase, mitochondrial (ECHM_HUMAN)	ECHS1	10	36.89655172	89.65517241	8	15	0.7475284	0.019831691	31.36713097	100	100	Confident	1	2	1	elective
1981	P53618	Single Protein	Coatomer subunit beta (COPB_HUMAN)	COPB1	11	12.27701994	76.91500525	8	9	0.189793791	0.004278317	107.0737488	100	100	Confident	1	2	1	elective
1982	O60763	Single Protein	General vesicular transport factor p115 (USO1_HUMAN)	USO1	4	11.85031185	64.86486486	8	8	0.224368331	0.003707854	107.8280552	100	100	Confident	1	2	1	elective
1983	P12235	Single Protein	ADP/ATP translocase 1 (ADT1_HUMAN)	SLC25A4	4	28.8590604	81.20805369	8	27	0.56719108	0.014616321	33.0432162	16.40978057	85.71428571	Doubtful	1	2	1	elective
1984	O00159	Single Protein	Unconventional myosin-Ic (MYO1C_HUMAN)	MYO1C	17	9.125117592	87.95860771	7	8	0.114242875	0.003143148	121.6059161	100	100	Confident	1	2	1	elective
1985	Q13263	Single Protein	Transcription intermediary factor 1-beta (TIF1B_HUMAN)	TRIM28	19	13.89221557	51.13772455	7	9	0.223207119	0.006111285	88.49341893	100	100	Confident	1	2	1	elective
1986	P10412	Single Protein	Histone H1.4 (H14_HUMAN)	HIST1H1E	6	26.94063927	100	7	21	0.32680475	0.021116541	21.8520043	100	100	Confident	1	2	1	elective
1987	P22695	Single Protein	Cytochrome b-c1 complex subunit 2, mitochondrial (QCR2_HUMAN)	UQCRC2	CHR_HG926_PATCH	25.38631347	71.74392936	7	19	0.467799268	0.019648352	48.41288308	100	100	Confident	1	2	1	elective
1988	P14866	Single Protein	Heterogeneous nuclear ribonucleoprotein L (HNRPL_HUMAN)	HNRNPL	CHR_HG26_PATCH	17.31748727	54.4991511	7	11	0.296890252	0.012336508	64.09236372	100	100	Confident	1	2	1	elective
1989	P20936	Single Protein	Ras GTPase-activating protein 1 (RASA1_HUMAN)	RASA1	5	9.742120344	74.40305635	7	7	0.159364995	0.003328443	116.3294587	100	100	Confident	1	2	1	elective
1990	P02042	Single Protein	Hemoglobin subunit delta (HBD_HUMAN)	HBD	11	46.93877551	100	7	54	1.738419634	0.044707645	16.04528986	100	100	Confident	1	2	1	elective
1991	P16403	Single Protein	Histone H1.2 (H12_HUMAN)	HIST1H1C	6	27.69953052	100	7	21	0.355424938	0.021711373	21.35174753	100	100	Confident	1	2	1	elective
1992	P00915	Single Protein	Carbonic anhydrase 1 (CAH1_HUMAN)	CA1	8	37.16475096	65.90038314	7	22	0.957341781	0.038849386	28.85238815	100	100	Confident	1	2	1	elective
1993	O75874	Single Protein	Isocitrate dehydrogenase [NADP] cytoplasmic (IDHC_HUMAN)	IDH1	2	21.73913043	86.71497585	7	20	0.363375184	0.021953873	46.62951443	100	100	Confident	1	2	1	elective
1994	P09382	Single Protein	Galectin-1 (LEG1_HUMAN)	LGALS1	22	64.44444444	80.74074074	7	20	2.455107295	0.064514991	14.70619932	100	100	Confident	1	2	1	elective
1995	Q02878	Single Protein	60S ribosomal protein L6 (RL6_HUMAN)	RPL6	12	23.61111111	100	7	16	0.267480179	0.018005952	32.70762882	100	100	Confident	1	2	1	elective
1996	P26599	Single Protein	Polypyrimidine tract-binding protein 1 (PTBP1_HUMAN)	PTBP1	19	18.45574388	56.30885122	7	15	0.389495494	0.018480726	57.18563917	100	100	Confident	1	2	1	elective
1997	P00387	Single Protein	NADH-cytochrome b5 reductase 3 (NB5R3_HUMAN)	CYB5R3	22	24.25249169	79.40199336	7	14	0.6548171	0.023329712	34.21272256	100	100	Confident	1	2	1	elective
1998	P37802	Single Protein	Transgelin-2 (TAGL2_HUMAN)	TAGLN2	1	38.19095477	100	7	15	1.015337686	0.026058866	22.37717301	100	100	Confident	1	2	1	elective
[truncated: 46,044 more rows]
