# Supplementary material for: Protocol for Increasing the Sensitivity of MS-Based Protein Detection in Human Chorionic Villi
Source: Curr Issues Mol Biol. 2022 May 9;44(5):2069–88. doi: 10.3390/cimb44050140 (PMC9164042; doi:10.3390/cimb44050140)
Supplement: Supplementary file 1 [file cimb-44-00140-s001.zip › Tables Supl/Table_S2.xlsx]

## Sheet: Table_S5
Table S2. The list of proteins which are identified by ≥ 2 peptides in human chorionic villi extracts, and involved in female pregnancy process according to The Gene Ontology database (https://www.ebi.ac.uk/QuickGO/GTerm?id=GO:0007565, accessed on 8 May 2022).
##	Accession	Protein description	Gene	Chromosome	Extraction buffer	State	GO Term
1	O15123	Angiopoietin-2 (ANGP2_HUMAN)	ANGPT2	8	2% SDS	healthy pregnancy	GO:0060135	maternal process involved in female pregnancy
						missed abortions
2	P01019	Angiotensinogen (ANGT_HUMAN)	AGT	1	2% SDS	healthy pregnancy	GO:0007565	female pregnancy
						missed abortions
					4% SDS	missed abortions
3	Q9NZA1	Chloride intracellular channel protein 5 (CLIC5_HUMAN)	CLIC5	6	2% SDS	healthy pregnancy	GO:0007565	female pregnancy
4	Q13046	Putative pregnancy-specific beta-1-glycoprotein 7 (PSG7_HUMAN)	PSG7	19	2% SDS	healthy pregnancy	GO:0007565	female pregnancy
5	Q00889	Pregnancy-specific beta-1-glycoprotein 6 (PSG2_HUMAN)	PSG6	19	2% SDS	healthy pregnancy	GO:0007565	female pregnancy
						missed abortions
6	P11465	Pregnancy-specific beta-1-glycoprotein 2 (PSG2_HUMAN)	PSG2	19	2% SDS	healthy pregnancy	GO:0007565	female pregnancy
						missed abortions
7	P15428	15-hydroxyprostaglandin dehydrogenase [NAD(+)] (PGDH_HUMAN)	HPGD	4	2% SDS	healthy pregnancy	GO:0007565	female pregnancy
						missed abortions
8	Q00887	Pregnancy-specific beta-1-glycoprotein 9 (PSG9_HUMAN)	PSG9	19	2% SDS	healthy pregnancy	GO:0007565	female pregnancy
						missed abortions
					4% SDS	missed abortions
9	P21128	Poly(U)-specific endoribonuclease (ENDOU_HUMAN)	ENDOU	12	2% SDS	healthy pregnancy	GO:0007565	female pregnancy
					4% SDS
					2% SDS	missed abortions
					4% SDS
10	Q13263	Transcription intermediary factor 1-beta (TIF1B_HUMAN)	TRIM28	19	2% SDS	healthy pregnancy	GO:0007565	female pregnancy
					4% SDS
					2% SDS	missed abortions
					4% SDS
11	Q9UIQ6	Leucyl-cystinyl aminopeptidase (LCAP_HUMAN)	LNPEP	5	2% SDS	healthy pregnancy	GO:0007565	female pregnancy
					4% SDS
					2% SDS	missed abortions
12	P11166	Solute carrier family 2, facilitated glucose transporter member 1 (GTR1_HUMAN)	SLC2A1	1	2% SDS	healthy pregnancy	GO:0007565	female pregnancy
					4% SDS
					2% SDS	missed abortions
					4% SDS
13	P00505	Aspartate aminotransferase, mitochondrial (AATM_HUMAN)	GOT2	16	2% SDS	healthy pregnancy	GO:0007565	female pregnancy
					4% SDS
					2% SDS	missed abortions
					4% SDS
					urea
14	P47914	60S ribosomal protein L29 (RL29_HUMAN)	RPL29	3	2% SDS	healthy pregnancy	GO:0007565	female pregnancy
					4% SDS
15	Q15363	Transmembrane emp24 domain-containing protein 2 (TMED2_HUMAN)	TMED2	12	2% SDS	healthy pregnancy	GO:0007565	female pregnancy
					4% SDS
16	P21964	Catechol O-methyltransferase (COMT_HUMAN)	COMT	22	2% SDS	healthy pregnancy	GO:0007565	female pregnancy
					4% SDS
17	Q15238	Pregnancy-specific beta-1-glycoprotein 5 (PSG5_HUMAN)	PSG5	19	2% SDS	healthy pregnancy	GO:0007565	female pregnancy
					4% SDS
					2% SDS	missed abortions
18	P35613	Basigin (BASI_HUMAN)	BSG	19	2% SDS	healthy pregnancy	GO:0046697	decidualization
					4% SDS
					2% SDS	missed abortions
					4% SDS
19	P23142	Fibulin-1 (FBLN1_HUMAN)	FBLN1	22	2% SDS	healthy pregnancy	GO:0007565	female pregnancy
					4% SDS
					2% SDS	missed abortions
					4% SDS
					urea
20	P08842	Steryl-sulfatase (STS_HUMAN)	STS	X	2% SDS	healthy pregnancy	GO:0007565	female pregnancy
					4% SDS
					2% SDS	missed abortions
					4% SDS
21	P80365	Corticosteroid 11-beta-dehydrogenase isozyme 2 (DHI2_HUMAN)	HSD11B2	16	2% SDS	healthy pregnancy	GO:0007565	female pregnancy
					4% SDS
					2% SDS	missed abortions
					4% SDS
22	P07858	Cathepsin B (CATB_HUMAN)	CTSB	8	2% SDS	healthy pregnancy	GO:0046697	decidualization
					4% SDS
					2% SDS	missed abortions
					4% SDS
					urea
23	P30048	Thioredoxin-dependent peroxide reductase, mitochondrial (PRDX3_HUMAN)	PRDX3	10	2% SDS	healthy pregnancy	GO:0001893	maternal placenta development
					4% SDS
					2% SDS	missed abortions
					4% SDS
					urea
24	P15121	Aldose reductase (ALDR_HUMAN)	AKR1B1	7	2% SDS	healthy pregnancy	GO:0060135	maternal process involved in female pregnancy
					urea
					2% SDS	missed abortions
25	Q00888	Pregnancy-specific beta-1-glycoprotein 4 (PSG4_HUMAN)	PSG4	19	4% SDS	healthy pregnancy	GO:0007565	female pregnancy
					urea
26	Q16557	Pregnancy-specific beta-1-glycoprotein 3 (PSG3_HUMAN)	PSG3	19	2% SDS	missed abortions	GO:0007565	female pregnancy
27	Q9UQ72	Pregnancy-specific beta-1-glycoprotein 11 (PSG11_HUMAN)	PSG11	19	2% SDS	missed abortions	GO:0007565	female pregnancy
28	P16144	Integrin beta-4 (ITB4_HUMAN)	ITGB4	17	2% SDS	missed abortions	GO:0061450	trophoblast cell migration
29	P11464	Pregnancy-specific beta-1-glycoprotein 1 (PSG1_HUMAN)	PSG1	19	4% SDS	missed abortions	GO:0007565	female pregnancy
30	Q16270	Insulin-like growth factor-binding protein 7 (IBP7_HUMAN)	IGFBP7	4	urea	missed abortions	GO:0007565	female pregnancy
31	P00441	Superoxide dismutase [Cu-Zn] (SODC_HUMAN)	SOD1	21	urea	missed abortions	GO:0007566	embryo implantation
32	P18065	Insulin-like growth factor-binding protein 2 (IBP2_HUMAN)	IGFBP2	2	urea	missed abortions	GO:0007565	female pregnancy
