# Supplementary material for: Protocol for Increasing the Sensitivity of MS-Based Protein Detection in Human Chorionic Villi
Source: Curr Issues Mol Biol. 2022 May 9;44(5):2069–88. doi: 10.3390/cimb44050140 (PMC9164042; doi:10.3390/cimb44050140)
Supplement: Supplementary file 1 [file cimb-44-00140-s001.zip › Tables Supl/Table_S3.xlsx]

## Sheet: Table_S3
Table S3. Division of the reliably quantified proteins into LOW, MEDIUM and HIGH occurrence categories by NSAF values.
##	Accession	Dataset	MeanNSAF_dataset	FCNSAF_dataset	CVNSAF_dataset	CNSAF_dataset	First quartile's threshold	Third quartile's threshold	Occurrence category
1	P21980	1	0.042	1.21	0.09	0.013	-0.024	-0.004	HIGH
2	P07355	1	0.081	1.13	0.05	0.052	-0.024	-0.004	HIGH
3	P07900	1	0.016	1.28	0.1	-0.013	-0.024	-0.004	MEDIUM
4	P49748	1	0.021	1.39	0.13	-0.008	-0.024	-0.004	MEDIUM
5	P06576	1	0.042	1.46	0.15	0.013	-0.024	-0.004	HIGH
6	P14060	1	0.046	1.45	0.14	0.017	-0.024	-0.004	HIGH
7	P17661	1	0.021	1.44	0.15	-0.008	-0.024	-0.004	MEDIUM
8	Q07065	1	0.021	1.3	0.1	-0.008	-0.024	-0.004	MEDIUM
9	P40939	1	0.011	1.36	0.14	-0.018	-0.024	-0.004	MEDIUM
10	P16435	1	0.012	1.47	0.13	-0.017	-0.024	-0.004	MEDIUM
11	P09525	1	0.052	1.52	0.15	0.023	-0.024	-0.004	HIGH
12	Q9BS26	1	0.049	1.26	0.08	0.02	-0.024	-0.004	HIGH
13	P22626	1	0.038	1.53	0.15	0.009	-0.024	-0.004	HIGH
14	P12429	1	0.02	1.46	0.14	-0.009	-0.024	-0.004	MEDIUM
15	Q06830	1	0.073	1.46	0.15	0.044	-0.024	-0.004	HIGH
16	P05141	1	0.036	1.4	0.12	0.007	-0.024	-0.004	HIGH
17	P35232	1	0.02	1.4	0.13	-0.009	-0.024	-0.004	MEDIUM
18	P63104	1	0.051	1.57	0.14	0.022	-0.024	-0.004	HIGH
19	P08842	1	0.029	1.24	0.08	0	-0.024	-0.004	HIGH
20	P50454	1	0.03	1.5	0.14	0.001	-0.024	-0.004	HIGH
21	P12236	1	0.023	1.27	0.12	-0.006	-0.024	-0.004	MEDIUM
22	Q9H9B4	1	0.019	1.5	0.15	-0.01	-0.024	-0.004	MEDIUM
23	P67936	1	0.02	1.23	0.08	-0.009	-0.024	-0.004	MEDIUM
24	P18124	1	0.032	1.41	0.14	0.003	-0.024	-0.004	HIGH
25	P51884	1	0.041	1.58	0.15	0.012	-0.024	-0.004	HIGH
26	O00299	1	0.019	1.2	0.08	-0.01	-0.024	-0.004	MEDIUM
27	P04075	1	0.032	1.47	0.14	0.003	-0.024	-0.004	HIGH
28	P08559	1	0.009	1.18	0.07	-0.02	-0.024	-0.004	MEDIUM
29	P11177	1	0.01	1.51	0.14	-0.019	-0.024	-0.004	MEDIUM
30	P50213	1	0.011	1.42	0.14	-0.018	-0.024	-0.004	MEDIUM
31	P18669	1	0.012	1.34	0.1	-0.017	-0.024	-0.004	MEDIUM
32	P52272	1	0.007	1.31	0.11	-0.022	-0.024	-0.004	MEDIUM
33	P62241	1	0.026	1.49	0.15	-0.003	-0.024	-0.004	HIGH
34	O75367	1	0.013	1.5	0.16	-0.016	-0.024	-0.004	MEDIUM
35	Q96AG4	1	0.024	1.43	0.12	-0.005	-0.024	-0.004	MEDIUM
36	P62826	1	0.039	1.44	0.13	0.01	-0.024	-0.004	HIGH
37	P01023	1	0.004	1.43	0.14	-0.025	-0.024	-0.004	LOW
38	P16401	1	0.044	1.39	0.13	0.015	-0.024	-0.004	HIGH
39	P53597	1	0.014	1.19	0.07	-0.015	-0.024	-0.004	MEDIUM
40	Q9Y696	1	0.015	1.37	0.13	-0.014	-0.024	-0.004	MEDIUM
41	P02649	1	0.007	1.36	0.15	-0.022	-0.024	-0.004	MEDIUM
42	O75477	1	0.012	1.48	0.13	-0.017	-0.024	-0.004	MEDIUM
43	Q96QK1	1	0.005	1.45	0.11	-0.024	-0.024	-0.004	MEDIUM
44	P51571	1	0.02	1.31	0.12	-0.009	-0.024	-0.004	MEDIUM
45	P52907	1	0.013	1.46	0.14	-0.016	-0.024	-0.004	MEDIUM
46	Q5SSJ5	1	0.006	1.57	0.16	-0.023	-0.024	-0.004	MEDIUM
47	Q6NUK1	1	0.006	1.36	0.14	-0.023	-0.024	-0.004	MEDIUM
48	P50914	1	0.032	1.37	0.11	0.003	-0.024	-0.004	HIGH
49	P46777	1	0.027	1.53	0.16	-0.002	-0.024	-0.004	HIGH
50	Q9NQC3	1	0.007	1.37	0.11	-0.022	-0.024	-0.004	MEDIUM
51	O15347	1	0.025	1.23	0.08	-0.004	-0.024	-0.004	MEDIUM
52	P42766	1	0.029	1.44	0.16	0	-0.024	-0.004	HIGH
53	Q8NFV4	1	0.01	1.2	0.09	-0.019	-0.024	-0.004	MEDIUM
54	P0C0S5	1	0.033	1.36	0.13	0.004	-0.024	-0.004	HIGH
55	O15144	1	0.013	1.44	0.15	-0.016	-0.024	-0.004	MEDIUM
56	P25815	1	0.065	1.11	0.05	0.036	-0.024	-0.004	HIGH
57	P31949	1	0.084	1.33	0.1	0.055	-0.024	-0.004	HIGH
58	P61018	1	0.008	1.33	0.13	-0.021	-0.024	-0.004	MEDIUM
59	Q13454	1	0.01	1.38	0.12	-0.019	-0.024	-0.004	MEDIUM
60	Q14213	1	0.022	1	0	-0.007	-0.024	-0.004	MEDIUM
61	P02545	1	0.041	1.38	0.15	0.012	-0.024	-0.004	HIGH
62	P18206	1	0.004	1.18	0.09	-0.025	-0.024	-0.004	LOW
63	Q7KZF4	1	0.005	1.13	0.05	-0.024	-0.024	-0.004	MEDIUM
64	P25705	1	0.035	1.27	0.11	0.006	-0.024	-0.004	HIGH
65	Q02218	1	0.005	1.17	0.07	-0.024	-0.024	-0.004	MEDIUM
66	P19367	1	0.005	1.19	0.07	-0.024	-0.024	-0.004	LOW
67	P14618	1	0.018	1.23	0.09	-0.011	-0.024	-0.004	MEDIUM
68	P0DMV8	1	0.017	1.35	0.15	-0.012	-0.024	-0.004	MEDIUM
69	Q08211	1	0.004	1.36	0.13	-0.025	-0.024	-0.004	LOW
70	Q9NYU2	1	0.002	1.2	0.08	-0.027	-0.024	-0.004	LOW
71	Q10567	1	0.005	1.35	0.13	-0.024	-0.024	-0.004	LOW
72	Q14112	1	0.005	1.33	0.12	-0.024	-0.024	-0.004	LOW
73	P23229	1	0.003	1.35	0.13	-0.026	-0.024	-0.004	LOW
74	P63010	1	0.005	1.32	0.11	-0.024	-0.024	-0.004	LOW
75	Q16557	1	0.015	1.33	0.12	-0.014	-0.024	-0.004	MEDIUM
76	P14543	1	0.005	1.16	0.06	-0.024	-0.024	-0.004	MEDIUM
77	P35221	1	0.004	1.09	0.04	-0.025	-0.024	-0.004	LOW
78	P00338	1	0.022	1.23	0.11	-0.007	-0.024	-0.004	MEDIUM
79	P22314	1	0.003	1.15	0.06	-0.026	-0.024	-0.004	LOW
80	P09874	1	0.003	1.37	0.15	-0.026	-0.024	-0.004	LOW
81	P39656	1	0.026	1.38	0.14	-0.003	-0.024	-0.004	HIGH
82	P05023	1	0.003	1.24	0.09	-0.026	-0.024	-0.004	LOW
83	Q16658	1	0.009	1.47	0.16	-0.02	-0.024	-0.004	MEDIUM
84	P06756	1	0.003	1.24	0.12	-0.026	-0.024	-0.004	LOW
85	P36776	1	0.004	1.4	0.16	-0.025	-0.024	-0.004	LOW
86	P11387	1	0.003	1.3	0.13	-0.026	-0.024	-0.004	LOW
87	P05388	1	0.031	1.41	0.15	0.002	-0.024	-0.004	HIGH
88	P53618	1	0.005	1.34	0.13	-0.024	-0.024	-0.004	LOW
89	Q13263	1	0.006	1.26	0.11	-0.023	-0.024	-0.004	MEDIUM
90	P62879	1	0.016	1.33	0.14	-0.013	-0.024	-0.004	MEDIUM
91	P30153	1	0.007	1.45	0.16	-0.022	-0.024	-0.004	MEDIUM
92	P02730	1	0.004	1.34	0.12	-0.025	-0.024	-0.004	LOW
93	Q13200	1	0.003	1.42	0.15	-0.026	-0.024	-0.004	LOW
94	Q9NSE4	1	0.003	1.19	0.08	-0.026	-0.024	-0.004	LOW
95	O43390	1	0.005	1.28	0.11	-0.024	-0.024	-0.004	MEDIUM
96	P06748	1	0.029	1.28	0.11	0	-0.024	-0.004	HIGH
97	Q15029	1	0.003	1.15	0.06	-0.026	-0.024	-0.004	LOW
98	P31939	1	0.005	1.34	0.15	-0.024	-0.024	-0.004	LOW
99	P07686	1	0.008	1.19	0.08	-0.021	-0.024	-0.004	MEDIUM
100	P17980	1	0.005	1.25	0.12	-0.024	-0.024	-0.004	LOW
101	P48444	1	0.009	1.34	0.12	-0.02	-0.024	-0.004	MEDIUM
102	Q99832	1	0.006	1.2	0.09	-0.023	-0.024	-0.004	MEDIUM
103	P05106	1	0.003	1.25	0.09	-0.026	-0.024	-0.004	LOW
104	P11234	1	0.01	1.04	0.02	-0.019	-0.024	-0.004	MEDIUM
105	Q9UBV2	1	0.003	1.39	0.15	-0.026	-0.024	-0.004	LOW
106	P83731	1	0.028	1.18	0.07	-0.001	-0.024	-0.004	HIGH
107	Q15274	1	0.014	1.14	0.05	-0.015	-0.024	-0.004	MEDIUM
108	Q32P28	1	0.003	1.11	0.05	-0.026	-0.024	-0.004	LOW
109	P23246	1	0.004	1.32	0.12	-0.025	-0.024	-0.004	LOW
110	P21912	1	0.006	1.22	0.11	-0.023	-0.024	-0.004	MEDIUM
111	Q1KMD3	1	0.003	1.39	0.15	-0.026	-0.024	-0.004	LOW
112	P07858	1	0.015	1.24	0.1	-0.014	-0.024	-0.004	MEDIUM
113	P25789	1	0.007	1.22	0.11	-0.022	-0.024	-0.004	MEDIUM
114	Q15717	1	0.008	1.36	0.14	-0.021	-0.024	-0.004	MEDIUM
115	P26583	1	0.014	1.33	0.12	-0.015	-0.024	-0.004	MEDIUM
116	O43175	1	0.006	1.36	0.13	-0.023	-0.024	-0.004	MEDIUM
117	O75489	1	0.006	1.22	0.11	-0.023	-0.024	-0.004	MEDIUM
118	P09972	1	0.022	1.35	0.13	-0.007	-0.024	-0.004	MEDIUM
119	O94874	1	0.003	1.36	0.16	-0.026	-0.024	-0.004	LOW
120	P04066	1	0.005	1.33	0.15	-0.024	-0.024	-0.004	LOW
121	P12111	2	0.007	1.15	0.07	-0.022	-0.017	0.009	LOW
122	P35579	2	0.009	1.15	0.08	-0.02	-0.017	0.009	LOW
123	P08670	2	0.083	1.19	0.09	0.054	-0.017	0.009	HIGH
124	P14625	2	0.028	1.35	0.16	-0.001	-0.017	0.009	MEDIUM
125	P08133	2	0.032	1.25	0.11	0.003	-0.017	0.009	MEDIUM
126	P02545	2	0.024	1.18	0.09	-0.005	-0.017	0.009	MEDIUM
127	P05783	2	0.12	1.25	0.12	0.091	-0.017	0.009	HIGH
128	P08729	2	0.048	1.16	0.08	0.019	-0.017	0.009	HIGH
129	P21980	2	0.054	1.18	0.08	0.025	-0.017	0.009	HIGH
130	P10809	2	0.033	1.31	0.14	0.004	-0.017	0.009	MEDIUM
131	P07237	2	0.04	1.23	0.11	0.011	-0.017	0.009	HIGH
132	O43707	2	0.009	1.01	0.01	-0.02	-0.017	0.009	LOW
133	Q05707	2	0.007	1.06	0.03	-0.022	-0.017	0.009	LOW
134	P08727	2	0.05	1.28	0.12	0.021	-0.017	0.009	HIGH
135	P02786	2	0.029	1.29	0.13	0	-0.017	0.009	MEDIUM
136	P11511	2	0.039	1.26	0.12	0.01	-0.017	0.009	HIGH
137	P07355	2	0.065	1.35	0.16	0.036	-0.017	0.009	HIGH
138	P06576	2	0.051	1.23	0.1	0.022	-0.017	0.009	HIGH
139	P40939	2	0.015	1.25	0.11	-0.014	-0.017	0.009	MEDIUM
140	P25705	2	0.041	1.21	0.1	0.012	-0.017	0.009	HIGH
141	P12109	2	0.024	1.22	0.1	-0.005	-0.017	0.009	MEDIUM
142	P08758	2	0.105	1.34	0.15	0.076	-0.017	0.009	HIGH
143	P49748	2	0.017	1.24	0.11	-0.012	-0.017	0.009	MEDIUM
144	P21397	2	0.04	1.36	0.16	0.011	-0.017	0.009	HIGH
145	P04843	2	0.023	1.07	0.04	-0.006	-0.017	0.009	MEDIUM
146	P14060	2	0.065	1.28	0.14	0.036	-0.017	0.009	HIGH
147	P15311	2	0.019	1.25	0.11	-0.01	-0.017	0.009	MEDIUM
148	Q07065	2	0.021	1.26	0.13	-0.008	-0.017	0.009	MEDIUM
149	P48735	2	0.032	1.27	0.12	0.003	-0.017	0.009	MEDIUM
150	A1L0T0	2	0.021	1.3	0.14	-0.008	-0.017	0.009	MEDIUM
151	P02679	2	0.052	1.25	0.11	0.023	-0.017	0.009	HIGH
152	P05141	2	0.058	1.27	0.12	0.029	-0.017	0.009	HIGH
153	P09525	2	0.037	1.23	0.12	0.008	-0.017	0.009	MEDIUM
154	Q15084	2	0.058	1.15	0.08	0.029	-0.017	0.009	HIGH
155	P23284	2	0.124	1.21	0.1	0.095	-0.017	0.009	HIGH
156	P23396	2	0.042	1.28	0.13	0.013	-0.017	0.009	HIGH
157	P62805	2	0.472	1.19	0.09	0.443	-0.017	0.009	HIGH
158	P12236	2	0.031	1.31	0.14	0.002	-0.017	0.009	MEDIUM
159	P12110	2	0.014	1.24	0.11	-0.015	-0.017	0.009	MEDIUM
160	P68871	2	0.138	1.22	0.1	0.109	-0.017	0.009	HIGH
161	P40926	2	0.053	1.07	0.04	0.024	-0.017	0.009	HIGH
162	P36578	2	0.024	1.05	0.03	-0.005	-0.017	0.009	MEDIUM
163	P12814	2	0.006	1.25	0.13	-0.023	-0.017	0.009	LOW
164	P07900	2	0.011	1.12	0.06	-0.018	-0.017	0.009	LOW
165	P20700	2	0.009	1.37	0.16	-0.02	-0.017	0.009	LOW
166	P21796	2	0.051	1.13	0.06	0.022	-0.017	0.009	HIGH
167	P17661	2	0.016	1.26	0.12	-0.013	-0.017	0.009	MEDIUM
168	P0DML2	2	0.093	1.26	0.12	0.064	-0.017	0.009	HIGH
169	Q9Y4L1	2	0.007	1.16	0.08	-0.022	-0.017	0.009	LOW
170	Q99623	2	0.031	1.22	0.1	0.002	-0.017	0.009	MEDIUM
171	Q9P2E9	2	0.005	1.26	0.13	-0.024	-0.017	0.009	LOW
172	P51884	2	0.061	1.32	0.14	0.032	-0.017	0.009	HIGH
173	Q9NUB1	2	0.011	1.14	0.07	-0.018	-0.017	0.009	LOW
174	Q9UHQ9	2	0.05	1.17	0.08	0.021	-0.017	0.009	HIGH
175	P61247	2	0.034	1.08	0.04	0.005	-0.017	0.009	MEDIUM
176	Q12907	2	0.027	1.33	0.16	-0.002	-0.017	0.009	MEDIUM
177	P35232	2	0.029	1.27	0.12	0	-0.017	0.009	MEDIUM
178	P62701	2	0.024	1.1	0.05	-0.005	-0.017	0.009	MEDIUM
179	P49419	2	0.011	1.24	0.11	-0.018	-0.017	0.009	LOW
180	P49257	2	0.042	1.26	0.12	0.013	-0.017	0.009	HIGH
181	P26641	2	0.022	1.15	0.08	-0.007	-0.017	0.009	MEDIUM
182	P49411	2	0.017	1.22	0.1	-0.012	-0.017	0.009	MEDIUM
183	P39656	2	0.037	1.26	0.12	0.008	-0.017	0.009	MEDIUM
184	P69891	2	0.044	1.3	0.14	0.015	-0.017	0.009	HIGH
185	Q15293	2	0.034	1.12	0.06	0.005	-0.017	0.009	MEDIUM
186	P45880	2	0.039	1.32	0.15	0.01	-0.017	0.009	HIGH
187	Q9HDC9	2	0.029	1.12	0.06	0	-0.017	0.009	MEDIUM
188	P08842	2	0.025	1.15	0.07	-0.004	-0.017	0.009	MEDIUM
189	O60814	2	0.234	1.29	0.13	0.205	-0.017	0.009	HIGH
190	P04406	2	0.025	1.31	0.15	-0.004	-0.017	0.009	MEDIUM
191	P61019	2	0.024	1.29	0.14	-0.005	-0.017	0.009	MEDIUM
192	P13667	2	0.008	1.09	0.05	-0.021	-0.017	0.009	LOW
193	P31930	2	0.012	1.26	0.12	-0.017	-0.017	0.009	LOW
194	P08865	2	0.039	1.27	0.12	0.01	-0.017	0.009	HIGH
195	P15880	2	0.024	1.09	0.05	-0.005	-0.017	0.009	MEDIUM
196	P39023	2	0.014	1.18	0.09	-0.015	-0.017	0.009	MEDIUM
197	Q03252	2	0.007	1.34	0.15	-0.022	-0.017	0.009	LOW
198	P09651	2	0.017	1.08	0.05	-0.012	-0.017	0.009	MEDIUM
199	O95782	2	0.005	1.18	0.09	-0.024	-0.017	0.009	LOW
200	P09382	2	0.081	1.11	0.05	0.052	-0.017	0.009	HIGH
201	P07910	2	0.044	1.25	0.13	0.015	-0.017	0.009	HIGH
202	P22695	2	0.016	1.08	0.04	-0.013	-0.017	0.009	MEDIUM
203	P36957	2	0.014	1.12	0.06	-0.015	-0.017	0.009	MEDIUM
204	P26373	2	0.041	1.09	0.04	0.012	-0.017	0.009	HIGH
205	P54819	2	0.031	1.02	0.01	0.002	-0.017	0.009	MEDIUM
206	Q02878	2	0.026	1.13	0.06	-0.003	-0.017	0.009	MEDIUM
207	O75396	2	0.036	1.34	0.15	0.007	-0.017	0.009	MEDIUM
208	P05388	2	0.031	1.25	0.11	0.002	-0.017	0.009	MEDIUM
209	Q9BTV4	2	0.015	1.26	0.12	-0.014	-0.017	0.009	MEDIUM
210	Q14112	2	0.005	1.13	0.06	-0.024	-0.017	0.009	LOW
211	P60660	2	0.058	1.23	0.11	0.029	-0.017	0.009	HIGH
212	P46781	2	0.029	1.18	0.09	0	-0.017	0.009	MEDIUM
213	P30050	2	0.036	1.26	0.12	0.007	-0.017	0.009	MEDIUM
214	P27635	2	0.031	1.27	0.13	0.002	-0.017	0.009	MEDIUM
215	P21128	2	0.016	1.2	0.09	-0.013	-0.017	0.009	MEDIUM
216	P62249	2	0.055	1.09	0.05	0.026	-0.017	0.009	HIGH
217	P48047	2	0.033	1.04	0.02	0.004	-0.017	0.009	MEDIUM
218	P29692	2	0.016	1.14	0.07	-0.013	-0.017	0.009	MEDIUM
219	Q16891	2	0.006	1.13	0.07	-0.023	-0.017	0.009	LOW
220	P36542	2	0.02	1.21	0.1	-0.009	-0.017	0.009	MEDIUM
221	O43852	2	0.015	1.1	0.05	-0.014	-0.017	0.009	MEDIUM
222	P48307	2	0.026	1.24	0.11	-0.003	-0.017	0.009	MEDIUM
223	P12429	2	0.014	1.36	0.16	-0.015	-0.017	0.009	MEDIUM
224	P09622	2	0.015	1.33	0.14	-0.014	-0.017	0.009	MEDIUM
225	Q99798	2	0.007	1.1	0.05	-0.022	-0.017	0.009	LOW
226	Q9H4M9	2	0.012	1.24	0.11	-0.017	-0.017	0.009	LOW
227	P63104	2	0.029	1.25	0.11	0	-0.017	0.009	MEDIUM
228	P61981	2	0.015	1.16	0.11	-0.014	-0.017	0.009	MEDIUM
229	P51572	2	0.017	1.29	0.12	-0.012	-0.017	0.009	MEDIUM
230	P32119	2	0.029	1.15	0.07	0	-0.017	0.009	MEDIUM
231	P20774	2	0.017	1.17	0.08	-0.012	-0.017	0.009	MEDIUM
232	P61204	2	0.023	1.05	0.02	-0.006	-0.017	0.009	MEDIUM
233	P18085	2	0.03	1.19	0.09	0.001	-0.017	0.009	MEDIUM
234	P30041	2	0.019	1.1	0.07	-0.01	-0.017	0.009	MEDIUM
235	P50995	2	0.009	1.27	0.13	-0.02	-0.017	0.009	LOW
236	P62280	2	0.023	1.15	0.07	-0.006	-0.017	0.009	MEDIUM
237	P60953	2	0.018	1.16	0.11	-0.011	-0.017	0.009	MEDIUM
238	P00403	2	0.102	1.36	0.16	0.073	-0.017	0.009	HIGH
239	P31949	2	0.089	1.26	0.12	0.06	-0.017	0.009	HIGH
240	P46776	2	0.032	1.32	0.14	0.003	-0.017	0.009	MEDIUM
241	P42766	2	0.05	1.25	0.12	0.021	-0.017	0.009	HIGH
242	Q9BVK6	2	0.018	1.3	0.16	-0.011	-0.017	0.009	MEDIUM
243	P61254	2	0.032	1.32	0.14	0.003	-0.017	0.009	MEDIUM
244	Q12905	2	0.011	1.28	0.14	-0.018	-0.017	0.009	LOW
245	P00505	2	0.009	1.25	0.11	-0.02	-0.017	0.009	LOW
246	P23786	2	0.007	1.06	0.04	-0.022	-0.017	0.009	LOW
247	Q14554	2	0.009	1.21	0.11	-0.02	-0.017	0.009	LOW
248	P0CG47	2	0.021	1.31	0.14	-0.008	-0.017	0.009	MEDIUM
249	P30048	2	0.03	1.34	0.15	0.001	-0.017	0.009	MEDIUM
250	P31946	2	0.014	1.09	0.05	-0.015	-0.017	0.009	MEDIUM
251	P61224	2	0.042	1.21	0.1	0.013	-0.017	0.009	HIGH
252	P39019	2	0.03	1.22	0.11	0.001	-0.017	0.009	MEDIUM
253	P52907	2	0.012	1.25	0.13	-0.017	-0.017	0.009	LOW
254	P49755	2	0.029	1.35	0.15	0	-0.017	0.009	MEDIUM
255	P17931	2	0.027	1.22	0.11	-0.002	-0.017	0.009	MEDIUM
256	P30533	2	0.01	1.1	0.05	-0.019	-0.017	0.009	LOW
257	P25815	2	0.072	1.28	0.13	0.043	-0.017	0.009	HIGH
258	Q7Z4H8	2	0.006	1.18	0.08	-0.023	-0.017	0.009	LOW
259	O15269	2	0.013	1.11	0.07	-0.016	-0.017	0.009	MEDIUM
260	Q15019	2	0.013	1.28	0.14	-0.016	-0.017	0.009	MEDIUM
261	P35613	2	0.015	1.05	0.03	-0.014	-0.017	0.009	MEDIUM
262	P11279	2	0.012	1.25	0.11	-0.017	-0.017	0.009	LOW
263	Q7Z7H5	2	0.013	1.06	0.04	-0.016	-0.017	0.009	MEDIUM
264	P60866	2	0.056	1.14	0.06	0.027	-0.017	0.009	HIGH
265	O14880	2	0.026	1.24	0.15	-0.003	-0.017	0.009	MEDIUM
266	P84098	2	0.015	1.19	0.09	-0.014	-0.017	0.009	MEDIUM
267	Q5EB52	2	0.022	1.14	0.09	-0.007	-0.017	0.009	MEDIUM
268	P83731	2	0.021	1.22	0.12	-0.008	-0.017	0.009	MEDIUM
269	P31943	2	0.008	1.19	0.1	-0.021	-0.017	0.009	LOW
270	P42126	2	0.012	1.11	0.07	-0.017	-0.017	0.009	LOW
271	Q9BSJ8	2	0.003	1.33	0.16	-0.026	-0.017	0.009	LOW
272	P07954	2	0.005	1.04	0.02	-0.024	-0.017	0.009	LOW
273	P29474	2	0.002	1.09	0.06	-0.027	-0.017	0.009	LOW
274	Q14108	2	0.008	1.18	0.08	-0.021	-0.017	0.009	LOW
275	Q00765	2	0.027	1	0	-0.002	-0.017	0.009	MEDIUM
276	P62195	2	0.006	1	0	-0.023	-0.017	0.009	LOW
277	P57088	2	0.012	1	0	-0.017	-0.017	0.009	LOW
278	P61421	2	0.011	1	0	-0.018	-0.017	0.009	LOW
279	P62826	2	0.018	1	0	-0.011	-0.017	0.009	MEDIUM
280	P53999	2	0.019	1.33	0.15	-0.01	-0.017	0.009	MEDIUM
281	Q9Y277	2	0.018	1	0	-0.011	-0.017	0.009	MEDIUM
282	P62851	2	0.069	1.19	0.09	0.04	-0.017	0.009	HIGH
283	P07858	2	0.02	1	0	-0.009	-0.017	0.009	MEDIUM
284	Q9Y4P3	2	0.01	1.25	0.11	-0.019	-0.017	0.009	LOW
285	P50213	2	0.007	1.25	0.13	-0.022	-0.017	0.009	LOW
286	P08572	2	0.002	1.25	0.12	-0.027	-0.017	0.009	LOW
287	P61803	2	0.043	1.2	0.13	0.014	-0.017	0.009	HIGH
288	P62318	2	0.021	1.2	0.11	-0.008	-0.017	0.009	MEDIUM
289	Q96TC7	2	0.007	1.27	0.12	-0.022	-0.017	0.009	LOW
290	Q9NR31	2	0.018	1	0	-0.011	-0.017	0.009	MEDIUM
291	Q9NYL4	2	0.014	1.25	0.12	-0.015	-0.017	0.009	MEDIUM
292	P60228	2	0.006	1.13	0.07	-0.023	-0.017	0.009	LOW
293	P0C0S8	2	0.136	1.06	0.04	0.107	-0.017	0.009	HIGH
294	Q92499	2	0.004	1.03	0.02	-0.025	-0.017	0.009	LOW
295	O75923	2	0.001	1.25	0.16	-0.028	-0.017	0.009	LOW
296	Q99714	2	0.012	1.17	0.11	-0.017	-0.017	0.009	MEDIUM
297	P08670	3	0.031	1.26	0.12	0.002	-0.024	-0.011	HIGH
298	P08758	3	0.023	1.18	0.08	-0.006	-0.024	-0.011	HIGH
299	P02751	3	0.006	1.38	0.16	-0.023	-0.024	-0.011	MEDIUM
300	P07237	3	0.026	1.38	0.16	-0.003	-0.024	-0.011	HIGH
301	P06576	3	0.016	1.31	0.16	-0.013	-0.024	-0.011	MEDIUM
302	P04083	3	0.021	1.3	0.14	-0.008	-0.024	-0.011	HIGH
303	P07355	3	0.025	1.24	0.11	-0.004	-0.024	-0.011	HIGH
304	P55072	3	0.007	1.12	0.06	-0.022	-0.024	-0.011	MEDIUM
305	P05787	3	0.018	1.09	0.04	-0.011	-0.024	-0.011	MEDIUM
306	Q00610	3	0.004	1.29	0.13	-0.025	-0.024	-0.011	LOW
307	P23284	3	0.043	1.12	0.06	0.014	-0.024	-0.011	HIGH
308	P68871	3	0.111	1.36	0.16	0.082	-0.024	-0.011	HIGH
309	P08133	3	0.009	1.33	0.15	-0.02	-0.024	-0.011	MEDIUM
310	O43707	3	0.005	1.33	0.14	-0.024	-0.024	-0.011	LOW
311	P04350	3	0.014	1.2	0.13	-0.015	-0.024	-0.011	MEDIUM
312	P12814	3	0.004	1.04	0.02	-0.025	-0.024	-0.011	LOW
313	P69892	3	0.071	1.19	0.09	0.042	-0.024	-0.011	HIGH
314	P69891	3	0.06	1.32	0.15	0.031	-0.024	-0.011	HIGH
315	P62937	3	0.049	1.33	0.14	0.02	-0.024	-0.011	HIGH
316	P01011	3	0.009	1.16	0.08	-0.02	-0.024	-0.011	MEDIUM
317	P18206	3	0.003	1.33	0.15	-0.026	-0.024	-0.011	LOW
318	P50454	3	0.019	1.16	0.09	-0.01	-0.024	-0.011	HIGH
319	P15311	3	0.008	1.27	0.12	-0.021	-0.024	-0.011	MEDIUM
320	P06733	3	0.009	1.24	0.11	-0.02	-0.024	-0.011	MEDIUM
321	P17661	3	0.007	1.11	0.05	-0.022	-0.024	-0.011	MEDIUM
322	P00488	3	0.008	1.14	0.07	-0.021	-0.024	-0.011	MEDIUM
323	P02545	3	0.006	1.22	0.11	-0.023	-0.024	-0.011	MEDIUM
324	P05388	3	0.018	1.37	0.16	-0.011	-0.024	-0.011	MEDIUM
325	P12532	3	0.012	1.16	0.08	-0.017	-0.024	-0.011	MEDIUM
326	P00558	3	0.008	1.15	0.07	-0.021	-0.024	-0.011	MEDIUM
327	Q09666	3	0	1.3	0.13	-0.029	-0.024	-0.011	LOW
328	P07339	3	0.014	1.33	0.14	-0.015	-0.024	-0.011	MEDIUM
329	P09211	3	0.026	1.13	0.07	-0.003	-0.024	-0.011	HIGH
330	P23528	3	0.024	1.35	0.16	-0.005	-0.024	-0.011	HIGH
331	P67936	3	0.016	1.36	0.15	-0.013	-0.024	-0.011	MEDIUM
332	P0CG47	3	0.005	1.28	0.14	-0.024	-0.024	-0.011	LOW
333	Q06830	3	0.023	1.21	0.11	-0.006	-0.024	-0.011	HIGH
334	P30040	3	0.014	1.17	0.08	-0.015	-0.024	-0.011	MEDIUM
335	P08865	3	0.015	1.3	0.14	-0.014	-0.024	-0.011	MEDIUM
336	P09525	3	0.011	1.28	0.15	-0.018	-0.024	-0.011	MEDIUM
337	P51659	3	0.004	1.36	0.15	-0.025	-0.024	-0.011	LOW
338	P10253	3	0.005	1.3	0.15	-0.024	-0.024	-0.011	MEDIUM
339	Q13813	3	0.001	1.34	0.15	-0.028	-0.024	-0.011	LOW
340	Q9Y3I0	3	0.006	1.16	0.09	-0.023	-0.024	-0.011	MEDIUM
341	P48735	3	0.012	1.16	0.08	-0.017	-0.024	-0.011	MEDIUM
342	Q9Y4L1	3	0.003	1.24	0.11	-0.026	-0.024	-0.011	LOW
343	P62805	3	0.06	1.21	0.1	0.031	-0.024	-0.011	HIGH
344	P21796	3	0.014	1.25	0.11	-0.015	-0.024	-0.011	MEDIUM
345	P32119	3	0.022	1.28	0.14	-0.007	-0.024	-0.011	HIGH
346	P14618	3	0.006	1.25	0.11	-0.023	-0.024	-0.011	MEDIUM
347	P36957	3	0.009	1.28	0.15	-0.02	-0.024	-0.011	MEDIUM
348	P45880	3	0.013	1.16	0.08	-0.016	-0.024	-0.011	MEDIUM
349	P15121	3	0.007	1.23	0.11	-0.022	-0.024	-0.011	MEDIUM
350	P14174	3	0.057	1.25	0.11	0.028	-0.024	-0.011	HIGH
351	Q8NBS9	3	0.011	1.07	0.04	-0.018	-0.024	-0.011	MEDIUM
352	O75369	3	0.001	1.14	0.07	-0.028	-0.024	-0.011	LOW
353	P07737	3	0.033	1.24	0.11	0.004	-0.024	-0.011	HIGH
354	O14773	3	0.011	1.18	0.09	-0.018	-0.024	-0.011	MEDIUM
355	P62081	3	0.023	1.33	0.14	-0.006	-0.024	-0.011	HIGH
356	P05387	3	0.043	1.02	0.02	0.014	-0.024	-0.011	HIGH
357	Q15726	3	0.037	1.17	0.09	0.008	-0.024	-0.011	HIGH
358	P20700	3	0.004	1.19	0.1	-0.025	-0.024	-0.011	LOW
359	P12429	3	0.007	1.18	0.09	-0.022	-0.024	-0.011	MEDIUM
360	Q03252	3	0.003	1.14	0.08	-0.026	-0.024	-0.011	LOW
361	P13796	3	0.003	1.22	0.14	-0.026	-0.024	-0.011	LOW
362	Q10567	3	0.003	1	0	-0.026	-0.024	-0.011	LOW
363	P09382	3	0.046	1.06	0.03	0.017	-0.024	-0.011	HIGH
364	P27824	3	0.009	1.16	0.08	-0.02	-0.024	-0.011	MEDIUM
365	P30050	3	0.019	1.11	0.05	-0.01	-0.024	-0.011	HIGH
366	P24534	3	0.009	1	0	-0.02	-0.024	-0.011	MEDIUM
367	P30038	3	0.005	1.21	0.1	-0.024	-0.024	-0.011	MEDIUM
368	P30041	3	0.01	1.36	0.16	-0.019	-0.024	-0.011	MEDIUM
369	P63244	3	0.008	1.13	0.09	-0.021	-0.024	-0.011	MEDIUM
370	O14579	3	0.006	1	0	-0.023	-0.024	-0.011	MEDIUM
371	P11047	3	0.001	1.22	0.11	-0.028	-0.024	-0.011	LOW
372	P19338	3	0.003	1.22	0.14	-0.026	-0.024	-0.011	LOW
373	P34897	3	0.004	1.22	0.14	-0.025	-0.024	-0.011	LOW
374	Q99623	3	0.006	1.14	0.08	-0.023	-0.024	-0.011	MEDIUM
375	Q9H4M9	3	0.004	1.22	0.11	-0.025	-0.024	-0.011	LOW
376	Q07954	3	0	1	0	-0.029	-0.024	-0.011	LOW
377	O15230	3	0.001	1	0	-0.028	-0.024	-0.011	LOW
378	P11177	3	0.005	1	0	-0.024	-0.024	-0.011	LOW
379	Q02218	3	0.002	1.22	0.12	-0.027	-0.024	-0.011	LOW
380	Q13162	3	0.014	1.24	0.11	-0.015	-0.024	-0.011	MEDIUM
381	P06748	3	0.013	1	0	-0.016	-0.024	-0.011	MEDIUM
382	P60903	3	0.024	1.25	0.12	-0.005	-0.024	-0.011	HIGH
383	O95833	3	0.01	1.25	0.12	-0.019	-0.024	-0.011	MEDIUM
384	P07858	3	0.009	1.25	0.16	-0.02	-0.024	-0.011	MEDIUM
385	P10606	3	0.019	1.07	0.04	-0.01	-0.024	-0.011	HIGH
386	P48047	3	0.011	1.2	0.1	-0.018	-0.024	-0.011	MEDIUM
387	P62328	3	0.051	1.25	0.16	0.022	-0.024	-0.011	HIGH
388	P04899	3	0.004	1.13	0.07	-0.025	-0.024	-0.011	LOW
389	P05120	3	0.005	1	0	-0.024	-0.024	-0.011	MEDIUM
390	P05141	3	0.007	1.33	0.16	-0.022	-0.024	-0.011	MEDIUM
391	P12236	3	0.005	1	0	-0.024	-0.024	-0.011	MEDIUM
392	P13667	3	0.002	1.22	0.12	-0.027	-0.024	-0.011	LOW
393	P22307	3	0.003	1	0	-0.026	-0.024	-0.011	LOW
394	P23396	3	0.006	1	0	-0.023	-0.024	-0.011	MEDIUM
395	P50990	3	0.003	1	0	-0.026	-0.024	-0.011	LOW
396	P60900	3	0.009	1	0	-0.02	-0.024	-0.011	MEDIUM
397	P63010	3	0.002	1	0	-0.027	-0.024	-0.011	LOW
398	Q13347	3	0.005	1	0	-0.024	-0.024	-0.011	MEDIUM
399	Q14019	3	0.011	1	0	-0.018	-0.024	-0.011	MEDIUM
400	Q15370	3	0.019	1	0	-0.01	-0.024	-0.011	HIGH
401	Q9BVK6	3	0.006	1.13	0.08	-0.023	-0.024	-0.011	MEDIUM
402	Q9UNN8	3	0.008	1	0	-0.021	-0.024	-0.011	MEDIUM
403	Q9UQ80	3	0.004	1	0	-0.025	-0.024	-0.011	LOW
404	P60866	3	0.013	1	0	-0.016	-0.024	-0.011	MEDIUM
405	P0DN86	3	0.019	1.24	0.15	-0.01	-0.024	-0.011	HIGH
406	P08842	3	0.004	1	0	-0.025	-0.024	-0.011	LOW
407	P04075	3	0.01	1.14	0.09	-0.019	-0.024	-0.011	MEDIUM
408	P07195	3	0.008	1.25	0.16	-0.021	-0.024	-0.011	MEDIUM
409	P31946	3	0.005	1	0	-0.024	-0.024	-0.011	MEDIUM
410	P30101	4	0.07	1.07	0.04	0.041	-0.021	-0.006	HIGH
411	P02545	4	0.033	1.16	0.1	0.004	-0.021	-0.006	HIGH
412	P07237	4	0.065	1.09	0.06	0.036	-0.021	-0.006	HIGH
413	P08727	4	0.052	1.06	0.04	0.023	-0.021	-0.006	HIGH
414	P21980	4	0.048	1.22	0.14	0.019	-0.021	-0.006	HIGH
415	P08729	4	0.048	1.05	0.04	0.019	-0.021	-0.006	HIGH
416	P08133	4	0.022	1.15	0.1	-0.007	-0.021	-0.006	MEDIUM
417	P02679	4	0.042	1.23	0.15	0.013	-0.021	-0.006	HIGH
418	O43707	4	0.011	1.07	0.05	-0.018	-0.021	-0.006	MEDIUM
419	P10809	4	0.024	1.06	0.04	-0.005	-0.021	-0.006	HIGH
420	Q07065	4	0.024	1.1	0.07	-0.005	-0.021	-0.006	HIGH
421	P06576	4	0.036	1	0	0.007	-0.021	-0.006	HIGH
422	P25705	4	0.033	1.06	0.04	0.004	-0.021	-0.006	HIGH
423	P04843	4	0.017	1.21	0.13	-0.012	-0.021	-0.006	MEDIUM
424	P11511	4	0.028	1.09	0.06	-0.001	-0.021	-0.006	HIGH
425	P02751	4	0.005	1.12	0.08	-0.024	-0.021	-0.006	LOW
426	P07900	4	0.011	1.01	0	-0.018	-0.021	-0.006	MEDIUM
427	P55072	4	0.01	1.05	0.04	-0.019	-0.021	-0.006	MEDIUM
428	P27797	4	0.067	1.13	0.09	0.038	-0.021	-0.006	HIGH
429	P17661	4	0.021	1.1	0.07	-0.008	-0.021	-0.006	MEDIUM
430	P23142	4	0.016	1.08	0.05	-0.013	-0.021	-0.006	MEDIUM
431	P12814	4	0.007	1.12	0.08	-0.022	-0.021	-0.006	LOW
432	Q13724	4	0.008	1.21	0.13	-0.021	-0.021	-0.006	MEDIUM
433	P13639	4	0.007	1.01	0	-0.022	-0.021	-0.006	LOW
434	P23396	4	0.033	1.07	0.05	0.004	-0.021	-0.006	HIGH
435	P55084	4	0.023	1.17	0.11	-0.006	-0.021	-0.006	MEDIUM
436	P0DMV8	4	0.013	1.25	0.16	-0.016	-0.021	-0.006	MEDIUM
437	P22626	4	0.031	1.06	0.04	0.002	-0.021	-0.006	HIGH
438	P05108	4	0.019	1.06	0.04	-0.01	-0.021	-0.006	MEDIUM
439	P12110	4	0.009	1.09	0.06	-0.02	-0.021	-0.006	MEDIUM
440	P02786	4	0.01	1.23	0.15	-0.019	-0.021	-0.006	MEDIUM
441	P49411	4	0.014	1.11	0.08	-0.015	-0.021	-0.006	MEDIUM
442	P48735	4	0.041	1.11	0.07	0.012	-0.021	-0.006	HIGH
443	P06733	4	0.021	1.11	0.08	-0.008	-0.021	-0.006	MEDIUM
444	P00367	4	0.01	1.23	0.15	-0.019	-0.021	-0.006	MEDIUM
445	P04075	4	0.018	1.03	0.02	-0.011	-0.021	-0.006	MEDIUM
446	P14618	4	0.016	1.22	0.14	-0.013	-0.021	-0.006	MEDIUM
447	P21796	4	0.024	1.14	0.09	-0.005	-0.021	-0.006	HIGH
448	P19338	4	0.008	1.07	0.05	-0.021	-0.021	-0.006	LOW
449	P08842	4	0.025	1.16	0.1	-0.004	-0.021	-0.006	HIGH
450	Q09666	4	0	1.17	0.11	-0.029	-0.021	-0.006	LOW
451	P68871	4	0.1	1.2	0.13	0.071	-0.021	-0.006	HIGH
452	P09651	4	0.039	1.07	0.05	0.01	-0.021	-0.006	HIGH
453	P04792	4	0.036	1.25	0.15	0.007	-0.021	-0.006	HIGH
454	P04406	4	0.029	1.12	0.08	0	-0.021	-0.006	HIGH
455	P05141	4	0.025	1.16	0.11	-0.004	-0.021	-0.006	HIGH
456	Q9P2E9	4	0.003	1.09	0.06	-0.026	-0.021	-0.006	LOW
457	P07910	4	0.036	1.14	0.09	0.007	-0.021	-0.006	HIGH
458	P36578	4	0.014	1.05	0.04	-0.015	-0.021	-0.006	MEDIUM
459	P60842	4	0.013	1	0	-0.016	-0.021	-0.006	MEDIUM
460	Q16851	4	0.011	1.04	0.03	-0.018	-0.021	-0.006	MEDIUM
461	Q99798	4	0.007	1.16	0.1	-0.022	-0.021	-0.006	LOW
462	P51991	4	0.035	1.19	0.12	0.006	-0.021	-0.006	HIGH
463	O75874	4	0.021	1.01	0.01	-0.008	-0.021	-0.006	MEDIUM
464	P62491	4	0.014	1.13	0.09	-0.015	-0.021	-0.006	MEDIUM
465	P11465	4	0.008	1.13	0.09	-0.021	-0.021	-0.006	MEDIUM
466	Q12907	4	0.02	1.2	0.13	-0.009	-0.021	-0.006	MEDIUM
467	P14314	4	0.017	1.19	0.12	-0.012	-0.021	-0.006	MEDIUM
468	P39656	4	0.02	1.17	0.11	-0.009	-0.021	-0.006	MEDIUM
469	Q14240	4	0.008	1.09	0.06	-0.021	-0.021	-0.006	LOW
470	Q9HDC9	4	0.013	1.21	0.14	-0.016	-0.021	-0.006	MEDIUM
471	P45880	4	0.023	1.21	0.14	-0.006	-0.021	-0.006	MEDIUM
472	P05388	4	0.02	1.21	0.14	-0.009	-0.021	-0.006	MEDIUM
473	P14866	4	0.009	1.22	0.14	-0.02	-0.021	-0.006	MEDIUM
474	P09874	4	0.003	1.19	0.12	-0.026	-0.021	-0.006	LOW
475	P15121	4	0.017	1.08	0.05	-0.012	-0.021	-0.006	MEDIUM
476	O94905	4	0.016	1.22	0.14	-0.013	-0.021	-0.006	MEDIUM
477	P36957	4	0.017	1.22	0.14	-0.012	-0.021	-0.006	MEDIUM
478	P15880	4	0.02	1.13	0.08	-0.009	-0.021	-0.006	MEDIUM
479	P26641	4	0.015	1.24	0.15	-0.014	-0.021	-0.006	MEDIUM
480	P31943	4	0.014	1.07	0.05	-0.015	-0.021	-0.006	MEDIUM
481	P49419	4	0.012	1.05	0.03	-0.017	-0.021	-0.006	MEDIUM
482	Q96AG4	4	0.015	1.16	0.11	-0.014	-0.021	-0.006	MEDIUM
483	P26599	4	0.012	1	0	-0.017	-0.021	-0.006	MEDIUM
484	P36955	4	0.012	1.08	0.06	-0.017	-0.021	-0.006	MEDIUM
485	Q01518	4	0.008	1.07	0.05	-0.021	-0.021	-0.006	LOW
486	P50395	4	0.008	1.06	0.04	-0.021	-0.021	-0.006	LOW
487	Q9UKM9	4	0.009	1.1	0.06	-0.02	-0.021	-0.006	MEDIUM
488	P06748	4	0.017	1.2	0.13	-0.012	-0.021	-0.006	MEDIUM
489	P08559	4	0.008	1.23	0.15	-0.021	-0.021	-0.006	MEDIUM
490	P36871	4	0.007	1.24	0.15	-0.022	-0.021	-0.006	LOW
491	P10915	4	0.009	1.08	0.05	-0.02	-0.021	-0.006	MEDIUM
492	Q15293	4	0.013	1.01	0.01	-0.016	-0.021	-0.006	MEDIUM
493	Q96KP4	4	0.008	1.1	0.07	-0.021	-0.021	-0.006	LOW
494	P50990	4	0.006	1.03	0.02	-0.023	-0.021	-0.006	LOW
495	P61158	4	0.009	1.06	0.04	-0.02	-0.021	-0.006	MEDIUM
496	Q12905	4	0.008	1.16	0.1	-0.021	-0.021	-0.006	MEDIUM
497	Q8NFW8	4	0.008	1	0	-0.021	-0.021	-0.006	MEDIUM
498	P13796	4	0.004	1.1	0.06	-0.025	-0.021	-0.006	LOW
499	O75477	4	0.007	1.11	0.07	-0.022	-0.021	-0.006	LOW
500	P10909	4	0.011	1.03	0.02	-0.018	-0.021	-0.006	MEDIUM
501	Q8NBS9	4	0.01	1.2	0.13	-0.019	-0.021	-0.006	MEDIUM
502	P21128	4	0.01	1.14	0.09	-0.019	-0.021	-0.006	MEDIUM
503	Q9NVA2	4	0.009	1.19	0.13	-0.02	-0.021	-0.006	MEDIUM
504	P17813	4	0.009	1.12	0.08	-0.02	-0.021	-0.006	MEDIUM
505	P52597	4	0.007	1.08	0.05	-0.022	-0.021	-0.006	LOW
506	P78371	4	0.005	1.13	0.09	-0.024	-0.021	-0.006	LOW
507	Q96HE7	4	0.006	1.06	0.04	-0.023	-0.021	-0.006	LOW
508	Q9UBS4	4	0.007	1.05	0.04	-0.022	-0.021	-0.006	LOW
509	P23786	4	0.004	1	0	-0.025	-0.021	-0.006	LOW
510	P0DN86	4	0.048	1	0	0.019	-0.021	-0.006	HIGH
511	P09972	4	0.016	1.19	0.12	-0.013	-0.021	-0.006	MEDIUM
512	Q13217	4	0.004	1.22	0.14	-0.025	-0.021	-0.006	LOW
513	Q16181	4	0.004	1.03	0.02	-0.025	-0.021	-0.006	LOW
514	P25815	4	0.053	1.22	0.14	0.024	-0.021	-0.006	HIGH
515	P31949	4	0.061	1	0	0.032	-0.021	-0.006	HIGH
516	Q15365	4	0.01	1.11	0.07	-0.019	-0.021	-0.006	MEDIUM
517	Q8NBX0	4	0.006	1	0	-0.023	-0.021	-0.006	LOW
518	O14979	4	0.004	1.25	0.16	-0.025	-0.021	-0.006	LOW
519	P23526	4	0.005	1	0	-0.024	-0.021	-0.006	LOW
520	Q8TCT9	4	0.007	1.22	0.14	-0.022	-0.021	-0.006	LOW
521	Q99536	4	0.005	1.22	0.14	-0.024	-0.021	-0.006	LOW
522	P08670	5	0.094	1.07	0.04	0.065	-0.018	0.003	HIGH
523	P05787	5	0.074	1.28	0.14	0.045	-0.018	0.003	HIGH
524	P02787	5	0.034	1.11	0.06	0.005	-0.018	0.003	HIGH
525	Q05707	5	0.009	1.23	0.12	-0.02	-0.018	0.003	LOW
526	P30101	5	0.059	1.23	0.11	0.03	-0.018	0.003	HIGH
527	P08727	5	0.065	1.26	0.13	0.036	-0.018	0.003	HIGH
528	P21980	5	0.057	1.16	0.08	0.028	-0.018	0.003	HIGH
529	Q00610	5	0.007	1.31	0.15	-0.022	-0.018	0.003	LOW
530	P05783	5	0.068	1.03	0.02	0.039	-0.018	0.003	HIGH
531	P07237	5	0.049	1.23	0.11	0.02	-0.018	0.003	HIGH
532	O43707	5	0.01	1.24	0.11	-0.019	-0.018	0.003	LOW
533	P08133	5	0.023	1.26	0.13	-0.006	-0.018	0.003	MEDIUM
534	P68871	5	0.837	1.15	0.08	0.808	-0.018	0.003	HIGH
535	P02679	5	0.081	1.36	0.16	0.052	-0.018	0.003	HIGH
536	P06733	5	0.033	1.21	0.09	0.004	-0.018	0.003	HIGH
537	P08758	5	0.078	1.13	0.06	0.049	-0.018	0.003	HIGH
538	P04083	5	0.051	1.28	0.13	0.022	-0.018	0.003	HIGH
539	P00450	5	0.01	1.26	0.12	-0.019	-0.018	0.003	LOW
540	Q15149	5	0.001	1.23	0.1	-0.028	-0.018	0.003	LOW
541	P06576	5	0.038	1.3	0.14	0.009	-0.018	0.003	HIGH
542	P62805	5	0.489	1.26	0.12	0.46	-0.018	0.003	HIGH
543	P04406	5	0.078	1.35	0.15	0.049	-0.018	0.003	HIGH
544	P25705	5	0.028	1.23	0.1	-0.001	-0.018	0.003	MEDIUM
545	P50454	5	0.03	1.27	0.12	0.001	-0.018	0.003	MEDIUM
546	P14618	5	0.021	1.35	0.15	-0.008	-0.018	0.003	MEDIUM
547	Q07065	5	0.016	1.16	0.07	-0.013	-0.018	0.003	MEDIUM
548	P02730	5	0.024	1.09	0.05	-0.005	-0.018	0.003	MEDIUM
549	P69905	5	0.834	1.23	0.1	0.805	-0.018	0.003	HIGH
550	P02042	5	0.252	1.23	0.11	0.223	-0.018	0.003	HIGH
551	Q15084	5	0.043	1.32	0.14	0.014	-0.018	0.003	HIGH
552	P07900	5	0.011	1.35	0.15	-0.018	-0.018	0.003	LOW
553	P14060	5	0.045	1.19	0.09	0.016	-0.018	0.003	HIGH
554	P12814	5	0.007	1.1	0.05	-0.022	-0.018	0.003	LOW
555	P04075	5	0.02	1.22	0.1	-0.009	-0.018	0.003	MEDIUM
556	P13796	5	0.011	1.19	0.09	-0.018	-0.018	0.003	LOW
557	P17661	5	0.021	1.23	0.11	-0.008	-0.018	0.003	MEDIUM
558	P23142	5	0.018	1.25	0.13	-0.011	-0.018	0.003	MEDIUM
559	P22626	5	0.033	1.22	0.11	0.004	-0.018	0.003	HIGH
560	P12110	5	0.013	1.18	0.09	-0.016	-0.018	0.003	MEDIUM
561	P48735	5	0.018	1.2	0.09	-0.011	-0.018	0.003	MEDIUM
562	P26038	5	0.009	1.09	0.05	-0.02	-0.018	0.003	LOW
563	P00915	5	0.093	1.18	0.08	0.064	-0.018	0.003	HIGH
564	P07951	5	0.02	1.37	0.16	-0.009	-0.018	0.003	MEDIUM
565	P09525	5	0.043	1.32	0.14	0.014	-0.018	0.003	HIGH
566	P09493	5	0.015	1.22	0.1	-0.014	-0.018	0.003	MEDIUM
567	P0DMV8	5	0.009	1.17	0.11	-0.02	-0.018	0.003	LOW
568	P13611	5	0.005	1.05	0.03	-0.024	-0.018	0.003	LOW
569	P15311	5	0.011	1.27	0.13	-0.018	-0.018	0.003	LOW
570	P07942	5	0.005	1.25	0.12	-0.024	-0.018	0.003	LOW
571	P11277	5	0.002	1.27	0.13	-0.027	-0.018	0.003	LOW
572	P51884	5	0.071	1.22	0.1	0.042	-0.018	0.003	HIGH
573	P01011	5	0.032	1.35	0.15	0.003	-0.018	0.003	MEDIUM
574	P60174	5	0.032	1.29	0.15	0.003	-0.018	0.003	HIGH
575	P40926	5	0.04	1.19	0.09	0.011	-0.018	0.003	HIGH
576	P62258	5	0.025	1.17	0.08	-0.004	-0.018	0.003	MEDIUM
577	P36578	5	0.018	1.18	0.08	-0.011	-0.018	0.003	MEDIUM
578	P05141	5	0.033	1.27	0.12	0.004	-0.018	0.003	HIGH
579	Q06830	5	0.042	1.05	0.03	0.013	-0.018	0.003	HIGH
580	P49257	5	0.024	1.02	0.01	-0.005	-0.018	0.003	MEDIUM
581	P04844	5	0.028	1.32	0.15	-0.001	-0.018	0.003	MEDIUM
582	P09651	5	0.025	1.16	0.07	-0.004	-0.018	0.003	MEDIUM
583	P13639	5	0.006	1.31	0.14	-0.023	-0.018	0.003	LOW
584	P07585	5	0.03	1.15	0.07	0.001	-0.018	0.003	MEDIUM
585	Q99623	5	0.023	1.22	0.11	-0.006	-0.018	0.003	MEDIUM
586	P07910	5	0.03	1.31	0.15	0.001	-0.018	0.003	MEDIUM
587	P08865	5	0.035	1.06	0.03	0.006	-0.018	0.003	HIGH
588	P02452	5	0.007	1.05	0.02	-0.022	-0.018	0.003	LOW
589	P0DML2	5	0.039	1.27	0.13	0.01	-0.018	0.003	HIGH
590	P26641	5	0.018	1.25	0.13	-0.011	-0.018	0.003	MEDIUM
591	P60842	5	0.018	1.24	0.11	-0.011	-0.018	0.003	MEDIUM
592	P62701	5	0.017	1.15	0.07	-0.012	-0.018	0.003	MEDIUM
593	Q9UHQ9	5	0.028	1.3	0.15	-0.001	-0.018	0.003	MEDIUM
594	P29401	5	0.01	1.33	0.15	-0.019	-0.018	0.003	LOW
595	Q02878	5	0.018	1.2	0.11	-0.011	-0.018	0.003	MEDIUM
596	Q01518	5	0.011	1.25	0.12	-0.018	-0.018	0.003	LOW
597	P09466	5	0.313	1.16	0.08	0.284	-0.018	0.003	HIGH
598	P31946	5	0.014	1.11	0.06	-0.015	-0.018	0.003	MEDIUM
599	Q15293	5	0.023	1.28	0.12	-0.006	-0.018	0.003	MEDIUM
600	P14314	5	0.019	1.37	0.16	-0.01	-0.018	0.003	MEDIUM
601	P16401	5	0.031	1.1	0.05	0.002	-0.018	0.003	MEDIUM
602	O14950	5	0.037	1.06	0.03	0.008	-0.018	0.003	HIGH
603	P07305	5	0.023	1.34	0.15	-0.006	-0.018	0.003	MEDIUM
604	P26373	5	0.02	1.25	0.13	-0.009	-0.018	0.003	MEDIUM
605	P05556	5	0.008	1.36	0.15	-0.021	-0.018	0.003	LOW
606	P19338	5	0.007	1.33	0.14	-0.022	-0.018	0.003	LOW
607	P00488	5	0.005	1.19	0.09	-0.024	-0.018	0.003	LOW
608	P27348	5	0.014	1.11	0.05	-0.015	-0.018	0.003	MEDIUM
609	P62820	5	0.023	1.16	0.08	-0.006	-0.018	0.003	MEDIUM
610	P00387	5	0.021	1.13	0.07	-0.008	-0.018	0.003	MEDIUM
611	P35232	5	0.017	1.3	0.13	-0.012	-0.018	0.003	MEDIUM
612	Q00887	5	0.012	1.23	0.12	-0.017	-0.018	0.003	MEDIUM
613	P30050	5	0.032	1.24	0.12	0.003	-0.018	0.003	MEDIUM
614	Q9BTV4	5	0.015	1.33	0.14	-0.014	-0.018	0.003	MEDIUM
615	P80365	5	0.015	1.16	0.08	-0.014	-0.018	0.003	MEDIUM
616	O75396	5	0.024	1.03	0.02	-0.005	-0.018	0.003	MEDIUM
617	P62491	5	0.023	1.35	0.15	-0.006	-0.018	0.003	MEDIUM
618	P55084	5	0.011	1.22	0.1	-0.018	-0.018	0.003	MEDIUM
619	O00299	5	0.017	1.19	0.09	-0.012	-0.018	0.003	MEDIUM
620	Q14103	5	0.013	1.14	0.07	-0.016	-0.018	0.003	MEDIUM
621	Q14112	5	0.003	1.31	0.14	-0.026	-0.018	0.003	LOW
622	P0CG47	5	0.021	1.21	0.11	-0.008	-0.018	0.003	MEDIUM
623	P30048	5	0.023	1.38	0.16	-0.006	-0.018	0.003	MEDIUM
624	P62241	5	0.027	1.06	0.03	-0.002	-0.018	0.003	MEDIUM
625	Q6NZI2	5	0.011	1.21	0.1	-0.018	-0.018	0.003	MEDIUM
626	Q16555	5	0.007	1.27	0.13	-0.022	-0.018	0.003	LOW
627	O75915	5	0.041	1.32	0.14	0.012	-0.018	0.003	HIGH
628	P18621	5	0.014	1.2	0.11	-0.015	-0.018	0.003	MEDIUM
629	P06748	5	0.028	1.19	0.09	-0.001	-0.018	0.003	MEDIUM
630	P49755	5	0.027	1.31	0.14	-0.002	-0.018	0.003	MEDIUM
631	O14773	5	0.016	1.05	0.03	-0.013	-0.018	0.003	MEDIUM
632	P13987	5	0.056	1.12	0.06	0.027	-0.018	0.003	HIGH
633	P52907	5	0.019	1.04	0.02	-0.01	-0.018	0.003	MEDIUM
634	P30044	5	0.02	1.1	0.07	-0.009	-0.018	0.003	MEDIUM
635	P61313	5	0.015	1.25	0.11	-0.014	-0.018	0.003	MEDIUM
636	P62280	5	0.03	1.06	0.04	0.001	-0.018	0.003	MEDIUM
637	Q8TCT9	5	0.015	1.14	0.07	-0.014	-0.018	0.003	MEDIUM
638	Q9Y2B0	5	0.027	1.19	0.12	-0.002	-0.018	0.003	MEDIUM
639	P31146	5	0.009	1.03	0.02	-0.02	-0.018	0.003	LOW
640	P08572	5	0.002	1.2	0.1	-0.027	-0.018	0.003	LOW
641	P08842	5	0.008	1.12	0.06	-0.021	-0.018	0.003	LOW
642	P60953	5	0.018	1.13	0.09	-0.011	-0.018	0.003	MEDIUM
643	Q9P0L0	5	0.009	1.09	0.05	-0.02	-0.018	0.003	LOW
644	Q12905	5	0.008	1.26	0.14	-0.021	-0.018	0.003	LOW
645	P00403	5	0.07	1.11	0.06	0.041	-0.018	0.003	HIGH
646	P13073	5	0.022	1.33	0.16	-0.007	-0.018	0.003	MEDIUM
647	P61254	5	0.033	1.07	0.05	0.004	-0.018	0.003	HIGH
648	Q16557	5	0.008	1.36	0.15	-0.021	-0.018	0.003	LOW
649	P61158	5	0.012	1.06	0.03	-0.017	-0.018	0.003	MEDIUM
650	O15173	5	0.019	1.25	0.11	-0.01	-0.018	0.003	MEDIUM
651	O43390	5	0.005	1.06	0.04	-0.024	-0.018	0.003	LOW
652	P20774	5	0.013	1.28	0.13	-0.016	-0.018	0.003	MEDIUM
653	P51571	5	0.022	1	0	-0.007	-0.018	0.003	MEDIUM
654	Q15019	5	0.012	1.22	0.11	-0.017	-0.018	0.003	MEDIUM
655	Q9BVK6	5	0.014	1.26	0.13	-0.015	-0.018	0.003	MEDIUM
656	Q9Y3B3	5	0.013	1.06	0.04	-0.016	-0.018	0.003	MEDIUM
657	P25815	5	0.036	1.16	0.08	0.007	-0.018	0.003	HIGH
658	P39019	5	0.025	1.15	0.1	-0.004	-0.018	0.003	MEDIUM
659	P62888	5	0.031	1.2	0.1	0.002	-0.018	0.003	MEDIUM
660	P62851	5	0.047	1.3	0.13	0.018	-0.018	0.003	HIGH
661	P13727	5	0.021	1.25	0.12	-0.008	-0.018	0.003	MEDIUM
662	P13804	5	0.012	1	0	-0.017	-0.018	0.003	MEDIUM
663	P60903	5	0.028	1.2	0.13	-0.001	-0.018	0.003	MEDIUM
664	Q9H299	5	0.067	1	0	0.038	-0.018	0.003	HIGH
665	P61769	5	0.023	1.2	0.13	-0.006	-0.018	0.003	MEDIUM
666	P22087	5	0.01	1.2	0.13	-0.019	-0.018	0.003	LOW
667	P16435	5	0.004	1.07	0.03	-0.025	-0.018	0.003	LOW
668	P12532	5	0.009	1.17	0.08	-0.02	-0.018	0.003	LOW
669	P52272	5	0.005	1.18	0.12	-0.024	-0.018	0.003	LOW
670	P50995	5	0.011	1.05	0.03	-0.018	-0.018	0.003	LOW
671	P40121	5	0.011	1.05	0.04	-0.018	-0.018	0.003	LOW
672	P10915	5	0.009	1.18	0.11	-0.02	-0.018	0.003	LOW
673	P62829	5	0.014	1.09	0.06	-0.015	-0.018	0.003	MEDIUM
674	P62753	5	0.009	1.25	0.16	-0.02	-0.018	0.003	LOW
675	Q14108	5	0.007	1	0	-0.022	-0.018	0.003	LOW
676	P35579	6	0.006	1.23	0.12	-0.023	-0.022	0.002	LOW
677	Q05707	6	0.022	1.32	0.15	-0.007	-0.022	0.002	MEDIUM
678	P30101	6	0.026	1.34	0.16	-0.003	-0.022	0.002	MEDIUM
679	P55072	6	0.011	1.32	0.14	-0.018	-0.022	0.002	MEDIUM
680	P68871	6	0.377	1.14	0.07	0.348	-0.022	0.002	HIGH
681	P51884	6	0.13	1.3	0.13	0.101	-0.022	0.002	HIGH
682	P69905	6	0.625	1.07	0.04	0.596	-0.022	0.002	HIGH
683	P04406	6	0.071	1.07	0.03	0.042	-0.022	0.002	HIGH
684	P25705	6	0.022	1.29	0.13	-0.007	-0.022	0.002	MEDIUM
685	P02042	6	0.386	1.33	0.14	0.357	-0.022	0.002	HIGH
686	P04350	6	0.027	1.14	0.09	-0.002	-0.022	0.002	MEDIUM
687	P09466	6	0.398	1.26	0.12	0.369	-0.022	0.002	HIGH
688	P01023	6	0.005	1.16	0.08	-0.024	-0.022	0.002	LOW
689	P12814	6	0.005	1.17	0.11	-0.024	-0.022	0.002	LOW
690	P04792	6	0.093	1.15	0.07	0.064	-0.022	0.002	HIGH
691	P23284	6	0.083	1.2	0.1	0.054	-0.022	0.002	HIGH
692	P38606	6	0.008	1.17	0.08	-0.021	-0.022	0.002	MEDIUM
693	P36957	6	0.038	1.31	0.15	0.009	-0.022	0.002	HIGH
694	P26038	6	0.011	1.29	0.14	-0.018	-0.022	0.002	MEDIUM
695	P31946	6	0.01	1.2	0.09	-0.019	-0.022	0.002	MEDIUM
696	Q16363	6	0.002	1.14	0.06	-0.027	-0.022	0.002	LOW
697	P00338	6	0.019	1.16	0.08	-0.01	-0.022	0.002	MEDIUM
698	P31146	6	0.023	1.04	0.02	-0.006	-0.022	0.002	MEDIUM
699	P61160	6	0.017	1.1	0.06	-0.012	-0.022	0.002	MEDIUM
700	P30048	6	0.03	1.31	0.13	0.001	-0.022	0.002	MEDIUM
701	P06753	6	0.018	1.29	0.14	-0.011	-0.022	0.002	MEDIUM
702	Q13418	6	0.033	1.12	0.06	0.004	-0.022	0.002	HIGH
703	P05556	6	0.008	1.19	0.09	-0.021	-0.022	0.002	MEDIUM
704	O00151	6	0.043	1.32	0.15	0.014	-0.022	0.002	HIGH
705	P47756	6	0.031	1.31	0.15	0.002	-0.022	0.002	HIGH
706	Q16270	6	0.016	1.2	0.09	-0.013	-0.022	0.002	MEDIUM
707	P30626	6	0.026	1.2	0.13	-0.003	-0.022	0.002	MEDIUM
708	P50995	6	0.019	1.17	0.11	-0.01	-0.022	0.002	MEDIUM
709	P63220	6	0.078	1.22	0.1	0.049	-0.022	0.002	HIGH
710	P06744	6	0.009	1.21	0.1	-0.02	-0.022	0.002	MEDIUM
711	Q99832	6	0.008	1.32	0.15	-0.021	-0.022	0.002	MEDIUM
712	Q9Y3I0	6	0.009	1.13	0.09	-0.02	-0.022	0.002	MEDIUM
713	O75369	6	0.001	1.23	0.1	-0.028	-0.022	0.002	LOW
714	P35580	6	0.001	1.28	0.15	-0.028	-0.022	0.002	LOW
715	P32119	6	0.133	1.24	0.12	0.104	-0.022	0.002	HIGH
716	P13796	6	0.015	1.17	0.08	-0.014	-0.022	0.002	MEDIUM
717	P04004	6	0.014	1.21	0.09	-0.015	-0.022	0.002	MEDIUM
718	P04040	6	0.007	1.26	0.12	-0.022	-0.022	0.002	LOW
719	P00450	6	0.004	1.3	0.15	-0.025	-0.022	0.002	LOW
720	P13987	6	0.031	1.23	0.15	0.002	-0.022	0.002	HIGH
721	Q9NZM1	6	0.002	1.21	0.11	-0.027	-0.022	0.002	LOW
722	P35237	6	0.004	1.22	0.12	-0.025	-0.022	0.002	LOW
723	P36542	6	0.008	1.22	0.14	-0.021	-0.022	0.002	MEDIUM
724	P54819	6	0.033	1.24	0.11	0.004	-0.022	0.002	HIGH
725	P62328	6	0.258	1.23	0.1	0.229	-0.022	0.002	HIGH
726	P60981	6	0.03	1.2	0.09	0.001	-0.022	0.002	MEDIUM
727	P27348	6	0.02	1.2	0.1	-0.009	-0.022	0.002	MEDIUM
728	O75874	6	0.019	1.07	0.05	-0.01	-0.022	0.002	MEDIUM
729	P45880	6	0.035	1.31	0.14	0.006	-0.022	0.002	HIGH
730	P48735	6	0.013	1.18	0.09	-0.016	-0.022	0.002	MEDIUM
731	Q6NZI2	6	0.013	1.08	0.06	-0.016	-0.022	0.002	MEDIUM
732	P05164	6	0.005	1	0	-0.024	-0.022	0.002	LOW
733	P12111	6	0.001	1.19	0.12	-0.028	-0.022	0.002	LOW
734	P62491	6	0.015	1.14	0.09	-0.014	-0.022	0.002	MEDIUM
735	P24752	6	0.008	1.06	0.04	-0.021	-0.022	0.002	MEDIUM
736	P35606	6	0.004	1.24	0.15	-0.025	-0.022	0.002	LOW
737	P14174	6	0.337	1.35	0.15	0.308	-0.022	0.002	HIGH
738	Q13162	6	0.031	1.21	0.1	0.002	-0.022	0.002	MEDIUM
739	P24534	6	0.059	1.22	0.1	0.03	-0.022	0.002	HIGH
740	P21796	6	0.033	1.1	0.05	0.004	-0.022	0.002	HIGH
741	P20700	6	0.01	1	0	-0.019	-0.022	0.002	MEDIUM
742	P62913	6	0.025	1.16	0.08	-0.004	-0.022	0.002	MEDIUM
743	P15880	6	0.013	1.09	0.05	-0.016	-0.022	0.002	MEDIUM
744	P27105	6	0.016	1.04	0.02	-0.013	-0.022	0.002	MEDIUM
745	P40227	6	0.004	1.18	0.09	-0.025	-0.022	0.002	LOW
746	Q9Y6N5	6	0.004	1.22	0.14	-0.025	-0.022	0.002	LOW
747	P17936	6	0.006	1	0	-0.023	-0.022	0.002	LOW
748	Q8IZ83	6	0.005	1.25	0.16	-0.024	-0.022	0.002	LOW
749	P09110	6	0.004	1	0	-0.025	-0.022	0.002	LOW
750	P13489	6	0.004	1.22	0.14	-0.025	-0.022	0.002	LOW
751	Q14974	6	0.003	1.22	0.12	-0.026	-0.022	0.002	LOW
752	Q9UNH7	6	0.005	1.22	0.14	-0.024	-0.022	0.002	LOW
753	Q9HCU0	6	0.03	1.09	0.06	0.001	-0.022	0.002	MEDIUM
754	P35268	6	0.033	1.29	0.14	0.004	-0.022	0.002	HIGH
755	P62820	6	0.028	1.23	0.15	-0.001	-0.022	0.002	MEDIUM
756	P47755	6	0.012	1.2	0.1	-0.017	-0.022	0.002	MEDIUM
757	P61970	6	0.026	1.17	0.11	-0.003	-0.022	0.002	MEDIUM
758	P62333	6	0.009	1.17	0.09	-0.02	-0.022	0.002	MEDIUM
759	P08134	6	0.008	1.06	0.04	-0.021	-0.022	0.002	MEDIUM
760	P30046	6	0.044	1	0	0.015	-0.022	0.002	HIGH
761	P22392	6	0.012	1.33	0.16	-0.017	-0.022	0.002	MEDIUM
762	P09871	6	0.006	1	0	-0.023	-0.022	0.002	LOW
763	Q9BVK6	6	0.013	1.24	0.15	-0.016	-0.022	0.002	MEDIUM
764	O94905	6	0.004	1	0	-0.025	-0.022	0.002	LOW
765	P42704	6	0.001	1	0	-0.028	-0.022	0.002	LOW
766	P62318	6	0.012	1	0	-0.017	-0.022	0.002	MEDIUM
767	P09497	6	0.049	1.25	0.11	0.02	-0.022	0.002	HIGH
768	Q96IU4	6	0.047	1.15	0.08	0.018	-0.022	0.002	HIGH
769	P63313	6	0.14	1.18	0.09	0.111	-0.022	0.002	HIGH
770	P05387	6	0.073	1.18	0.12	0.044	-0.022	0.002	HIGH
771	P14866	6	0.01	1.14	0.09	-0.019	-0.022	0.002	MEDIUM
772	P22307	6	0.009	1.29	0.13	-0.02	-0.022	0.002	MEDIUM
773	P50213	6	0.007	1.25	0.13	-0.022	-0.022	0.002	MEDIUM
774	Q13404	6	0.02	1.12	0.07	-0.009	-0.022	0.002	MEDIUM
775	O14579	6	0.007	1.25	0.16	-0.022	-0.022	0.002	LOW
776	O95865	6	0.007	1	0	-0.022	-0.022	0.002	LOW
777	P09669	6	0.022	1.22	0.14	-0.007	-0.022	0.002	MEDIUM
778	B9A064	6	0.026	1.03	0.02	-0.003	-0.022	0.002	MEDIUM
779	P25787	6	0.008	1	0	-0.021	-0.022	0.002	MEDIUM
780	P49755	6	0.016	1.14	0.09	-0.013	-0.022	0.002	MEDIUM
781	O75396	6	0.035	1	0	0.006	-0.022	0.002	HIGH
782	Q99714	6	0.027	1	0	-0.002	-0.022	0.002	MEDIUM
783	P62263	6	0.014	1	0	-0.015	-0.022	0.002	MEDIUM
784	Q13347	6	0.005	1	0	-0.024	-0.022	0.002	LOW
785	O00303	6	0.006	1	0	-0.023	-0.022	0.002	LOW
