# Supplementary material for: Protocol for Increasing the Sensitivity of MS-Based Protein Detection in Human Chorionic Villi
Source: Curr Issues Mol Biol. 2022 May 9;44(5):2069–88. doi: 10.3390/cimb44050140 (PMC9164042; doi:10.3390/cimb44050140)
Supplement: Supplementary file 1 [file cimb-44-00140-s001.zip › Tables Supl/Table_S4.xlsx]

## Sheet: Table_S6
Table S4. The list of peptides which are identified by SearchGUI, and belong to putative pregnancy-specific beta-1-glycoprotein 7 (PSG7) — protein uncertain encoded on human chromosome 19.
##	Sequence	m/z exp	Charge	m/z error in ppm	Score	Proteins	Proteins Description
1	256DVSTFTCEPK	592.27	2	0.71	100	Q13046	Putative pregnancy-specific beta-1-glycoprotein 7
2	388HSGLYACSVR	575.28	2	0.37	100	Q13046 Q00888 Q00889 Q16557 Q9UQ74	Putative pregnancy-specific beta-1-glycoprotein 7; Pregnancy-specific beta-1-glycoprotein 4; Pregnancy-specific beta-1-glycoprotein 6; Pregnancy-specific beta-1-glycoprotein 3; Pregnancy-specific beta-1-glycoprotein 8
3	379LSIPQITTK	500.81	2	0.45	100	Q13046 Q00888 Q15238	Putative pregnancy-specific beta-1-glycoprotein 7; Pregnancy-specific beta-1-glycoprotein 4; Pregnancy-specific beta-1-glycoprotein 5
4	244ITINNLNPR	527.80	2	0.17	100	Q13046 P11464 Q00887 Q00888 Q00889 Q16557	Putative pregnancy-specific beta-1-glycoprotein 7; Pregnancy-specific beta-1-glycoprotein 1; Pregnancy-specific beta-1-glycoprotein 9; Pregnancy-specific beta-1-glycoprotein 4; Pregnancy-specific beta-1-glycoprotein 6; Pregnancy-specific beta-1-glycoprotein 3
5	228SDPVTLNLLPK	598.85	2	0.09	100	Q13046 P11464 Q00887 Q00888 Q00889 Q16557	Putative pregnancy-specific beta-1-glycoprotein 7; Pregnancy-specific beta-1-glycoprotein 1; Pregnancy-specific beta-1-glycoprotein 9; Pregnancy-specific beta-1-glycoprotein 4; Pregnancy-specific beta-1-glycoprotein 6; Pregnancy-specific beta-1-glycoprotein 3
6	91YGPAYSGR	435.71	2	0.12	100	Q13046 P11464 P11465 Q00887 Q00888 Q00889 Q16557 Q9UQ72 Q9UQ74	Putative pregnancy-specific beta-1-glycoprotein 7; Pregnancy -specific beta-1-glycoprotein 1; Pregnancy-specific beta-1-glycoprotein 2; Pregnancy-specific beta-1-glycoprotein 9; Pregnancy-specific beta-1-glycoprotein 4; Pregnancy-specific beta-1-glycoprotein 6; Pregnancy-specific beta-1-glycoprotein 3; Pregnancy-specific beta-1-glycoprotein 11; Pregnancy-specific beta-1-glycoprotein 8
7	321SDPVTLNVLYGPDLPR	878.47	2	1.44	100	Q13046 P11464	Putative pregnancy-specific beta-1-glycoprotein 7; Pregnancy-specific beta-1-glycoprotein 1
8	210YTAGPYECEIR	680.31	2	0.32	100	Q13046 P11465 Q16557 Q9UQ74 P11464	Putative pregnancy-specific beta-1-glycoprotein 7; Pregnancy-specific beta-1-glycoprotein 2; Pregnancy-specific beta-1-glycoprotein 3; Pregnancy-specific beta-1-glycoprotein 8; Pregnancy-specific beta-1-glycoprotein 1
9	294ILILPSVTR	506.33	2	0.59	19.92	Q13046 P11464 Q00887 Q00889 Q15238 Q16557 Q9UQ74	Putative pregnancy-specific beta-1-glycoprotein 7; Pregnancy-specific beta-1-glycoprotein 1; Pregnancy-specific beta-1-glycoprotein 9; Pregnancy-specific beta-1-glycoprotein 6; Pregnancy-specific beta-1-glycoprotein 5; Pregnancy-specific beta-1-glycoprotein 3; Pregnancy-specific beta-1-glycoprotein 8
10	112VTQEDTGSYTLHIIKRGDGTGGVTGR	680.35	4	2.25	4.26	Q13046	Putative pregnancy-specific beta-1-glycoprotein 7
