# Supplementary material for: Protocol for Increasing the Sensitivity of MS-Based Protein Detection in Human Chorionic Villi
Source: Curr Issues Mol Biol. 2022 May 9;44(5):2069–88. doi: 10.3390/cimb44050140 (PMC9164042; doi:10.3390/cimb44050140)
Supplement: Supplementary file 1 [file cimb-44-00140-s001.zip › Tables Supl/Table_S5.xlsx]

## Sheet: Table_S7
Table S5. The list of peptides which are identified by IdentiProt, and belong to putative pregnancy-specific beta-1-glycoprotein 7 (PSG7) — protein uncertain encoded on human chromosome 19.
##	Sequence	m/z exp	Charge	m/z error in ppm	RT exp	Accession	Gene	Proteins Description
1	SDPVTLNVLYGPDLPR	878.469	2	1.5	78.84	P11464|PSG1_HUMAN Q13046|PSG7_HUMAN	PSG1 PSG7	Pregnancy-specific beta-1-glycoprotein 1; Putative pregnancy-specific beta-1-glycoprotein 7
2	YGPAYSGR	435.709	2	0.1	13.34	Q13046|PSG7_HUMAN	PSG7	Putative pregnancy-specific beta-1-glycoprotein 7
3	LSIPQITTK	500.806	2	0.5	52.74	Q00888|PSG4_HUMAN Q13046|PSG7_HUMANQ15238|PSG5_HUMAN	PSG4 PSG7 PSG5	Pregnancy-specific beta-1-glycoprotein 4; Putative pregnancy-specific beta-1-glycoprotein7; Pregnancy-specific beta-1-glycoprotein 5
4	SDPVTLNLLPK	598.848	2	0.1	65.48	P11464|PSG1_HUMANQ00887|PSG9_HUMAN Q00888|PSG4_HUMANQ00889|PSG6_HUMAN Q13046|PSG7_HUMANQ16557|PSG3_HUMAN	PSG1 PSG9 PSG4 PSG6 PSG7 PSG3	Pregnancy-specific beta-1-glycoprotein 1; Pregnancy-specific beta-1-glycoprotein 9; Pregnancy-specific beta-1-glycoprotein 4; Pregnancy-specific beta-1-glycoprotein 6; Putative pregnancy-specific beta-1-glycoprotein7; Pregnancy-specific beta-1-glycoprotein 3
5	HSGLYACSVR	575.277	2	-0.4	18.06	Q00888|PSG4_HUMAN Q13046|PSG7_HUMAN Q16557|PSG3_HUMAN Q9UQ74|PSG8_HUMAN	PSG4 PSG7 PSG3 PSG8	Pregnancy-specific beta-1-glycoprotein 4; Putative pregnancy-specific beta-1-glycoprotein7; Pregnancy-specific beta-1-glycoprotein 3; Pregnancy-specific beta-1-glycoprotein 8
6	ILILPSVTR	506.332	2	0.6	64.06	P11464|PSG1_HUMAN Q00887|PSG9_HUMAN Q00889|PSG6_HUMAN Q13046|PSG7_HUMAN Q15238|PSG5_HUMAN Q16557|PSG3_HUMAN Q9UQ74|PSG8_HUMAN	PSG1 PSG9 PSG6 PSG7 PSG5 PSG3 PSG8	Pregnancy-specific beta-1-glycoprotein 1; Pregnancy-specific beta-1-glycoprotein 9; Pregnancy-specific beta-1-glycoprotein 6; Putative pregnancy-specific beta-1-glycoprotein7; Pregnancy-specific beta-1-glycoprotein 5; Pregnancy-specific beta-1-glycoprotein 3; Pregnancy-specific beta-1-glycoprotein 8
7	DVSTFTCEPK	592.269	2	0.7	34.83	Q13046|PSG7_HUMAN	PSG7	Putative pregnancy-specific beta-1-glycoprotein 7
